# Supplementary material for: Attitudes towards Italian Mafias Scale (AIMS): development and validation
Source: PeerJ. 2023 Oct 24;11:e16120. doi: 10.7717/peerj.16120 (PMC10607589; doi:10.7717/peerj.16120)
Supplement: Supplemental Information 2 [file peerj-11-16120-s002.csv]

sub	Age	Gender_birth	Region_birth	DRMR_REST	CCS_REST	Education	SES	Income	E5	E7	E9	E11	B3	B4	B7	B12	B19	B20	B21	C1	C6	C7	C8	C10	C13	C15	C18	C23	C24	C25	C27	C29	C30	C34	C35	C37	L1	L2	L3	L4	L5	L6	L7	L8	L9	L10	T1	T2	T3
1	28	2	6	2	2	3	47	4	7	5	5	1	6	6	5	3	4	4	6	6	1	2	3	4	4	5	1	7	2	5	2	5	7	4	2	2	6	6	3	5	1	5	2	4	1	4	6	4	4
2	36	2	4	1	1	4	54	3	7	7	5	1	7	1	7	7	5	1	7	7	1	2	1	1	1	7	1	1	2	2	1	2	7	1	1	3	7	7	1	1	1	1	1	6	4	1	1	1	4
3	23	2	7	2	2	5	60	3	7	6	7	1	5	1	7	4	5	1	5	7	1	3	1	1	1	7	1	7	1	6	1	1	7	6	5	2	4	5	2	2	2	5	4	4	2	2	4	3	5
4	22	1	13	1	2	3	60	1	7	7	7	3	5	3	5	4	4	3	5	3	2	1	2	3	6	6	6	2	2	1	4	2	7	4	1	3	7	7	2	2	1	6	3	6	2	5	4	2	5
5	20	2	9	2	2	4	20	6	5	3	4	5	5	5	5	2	3	2	6	5	3	5	3	4	4	4	4	4	4	2	5	1	6	2	4	4	6	5	3	1	4	4	5	6	3	4	4	3	5
6	24	2	10	2	2	4	41	3	6	7	6	4	4	4	4	4	1	4	4	6	2	4	2	2	2	4	1	1	3	1	2	3	6	6	1	6	4	6	4	1	1	4	6	4	3	3	2	4	5
7	22	2	7	2	2	5	85	6	7	7	6	3	6	1	6	2	6	1	6	6	2	2	5	2	3	7	1	1	4	5	1	2	6	2	1	2	5	5	4	1	3	2	4	4	2	2	5	3	3
8	32	1	20	2	2	5	32	2	6	5	4	2	7	1	6	6	5	1	6	6	1	2	1	2	2	7	1	4	1	5	1	1	7	6	1	2	4	6	1	2	3	4	4	4	1	3	2	3	4
9	48	2	4	1	1	3	30	3	7	7	7	1	7	1	6	7	6	1	6	7	1	1	7	1	6	7	1	7	1	6	1	7	7	6	7	4	7	4	4	3	1	6	4	4	4	2	5	3	2
10	23	1	8	2	2	3	30	1	7	6	3	2	5	1	6	5	3	1	6	7	1	1	5	2	5	7	1	4	2	6	1	4	7	3	2	4	2	3	2	1	3	1	4	5	1	2	5	1	1
11	23	1	4	1	1	4	25	2	7	7	6	1	6	4	5	6	2	1	7	7	1	1	3	4	1	7	1	1	3	5	1	1	7	1	3	2	6	6	3	2	2	2	5	6	1	3	4	3	4
12	19	1	5	2	2	4	43	4	4	6	3	2	6	3	5	6	6	1	5	6	2	2	3	1	4	6	2	6	1	4	2	1	6	1	3	2	5	4	2	1	2	2	1	3	2	2	3	1	4
13	25	1	12	2	2	4	60	1	7	7	2	1	6	4	5	2	1	2	5	7	1	1	1	1	3	7	1	1	1	1	7	1	7	6	1	4	6	6	1	2	1	7	3	6	1	1	6	3	3
14	35	1	15	1	1	4	50	3	7	7	5	7	6	1	6	6	5	2	6	7	1	3	1	1	1	7	1	1	1	1	1	1	7	1	1	2	2	6	3	1	1	5	1	6	4	2	5	4	5
15	33	1	10	2	2	3	1	1	1	1	1	5	1	3	1	1	1	3	1	5	6	4	4	1	4	1	4	3	4	1	4	1	2	6	5	7	2	1	4	7	5	1	7	2	6	7	7	7	1
16	21	1	16	2	2	3	71	4	5	5	5	4	3	5	3	6	2	5	3	6	5	2	4	1	5	7	4	6	3	5	1	2	6	1	5	3	5	5	4	4	2	4	3	4	1	3	5	4	4
17	32	2	4	1	1	3	50	2	6	6	5	1	6	2	6	6	5	2	6	6	2	1	4	1	3	7	1	3	2	4	1	1	7	1	3	1	5	5	2	2	2	6	2	4	2	2	2	2	4
18	20	1	13	1	2	3	60	2	5	4	5	4	4	3	4	5	4	4	4	4	2	5	4	4	4	4	4	4	3	4	4	4	4	5	5	4	3	4	4	4	4	4	4	4	2	5	4	4	4
19	21	2	15	1	1	2	30	1	7	6	7	4	2	1	6	5	5	2	6	1	2	4	1	2	2	4	1	2	2	1	2	3	3	4	2	4	4	5	3	2	3	3	3	5	4	4	5	3	5
20	24	1	2	1	2	4	6	1	7	7	7	2	7	1	7	4	3	1	7	7	1	2	1	7	3	7	3	7	1	4	1	5	7	7	5	1	3	5	2	4	1	6	6	3	1	3	6	5	1
21	26	2	15	1	1	4	10	2	7	7	6	2	6	2	7	7	6	4	7	3	1	2	1	2	1	7	2	1	1	1	1	1	7	1	1	2	6	7	2	4	1	6	3	6	4	1	1	4	4
22	26	2	13	1	2	3	50	4	7	7	5	4	7	1	7	7	5	1	7	4	1	1	1	1	1	7	2	1	1	1	1	1	7	1	1	2	5	7	1	1	1	1	1	6	3	1	1	4	5
23	22	2	13	1	2	4	51	4	6	5	5	1	7	3	6	6	5	2	7	4	4	1	3	4	4	6	3	2	3	4	1	2	4	5	3	2	1	5	3	6	5	2	4	2	1	5	6	5	2
24	33	2	5	2	2	3	27	3	5	5	4	4	5	2	6	6	2	2	5	7	2	3	1	1	3	6	1	1	1	2	4	3	5	5	2	2	4	3	2	2	1	3	3	2	1	2	2	3	4
25	35	2	18	2	2	4	51	3	5	5	4	3	4	2	4	5	4	4	4	5	2	4	4	4	4	6	2	6	4	4	3	2	5	3	3	4	4	5	2	1	3	4	2	6	5	5	4	4	2
26	38	1	5	2	2	3	28	2	7	5	5	3	7	4	6	1	2	2	6	7	2	4	4	5	6	7	2	6	3	4	1	4	5	6	4	4	4	5	4	4	2	3	4	4	3	4	4	2	4
27	26	1	15	1	1	4	35	2	6	7	6	4	6	1	7	7	1	4	6	6	3	4	4	3	4	5	5	3	5	5	2	4	5	4	5	2	5	3	3	3	4	1	6	2	1	4	5	2	4
28	31	1	10	2	2	4	51	5	5	7	5	3	7	2	6	7	5	2	5	7	2	1	3	1	1	7	1	4	1	4	1	4	6	1	2	1	5	6	2	1	2	6	2	4	3	2	2	2	4
29	22	2	7	2	2	4	45	3	7	7	7	1	4	5	5	3	2	1	3	7	1	2	1	1	2	4	1	5	3	1	5	1	7	3	1	3	7	5	2	1	3	4	4	5	5	2	5	2	4
30	59	1	9	2	2	5	100	6	7	7	7	4	7	4	7	4	3	1	6	7	1	1	1	5	1	7	1	7	2	1	2	1	7	4	4	1	7	6	2	1	1	4	7	3	1	4	7	6	5
31	23	2	4	1	1	4	40	1	6	7	5	2	4	4	5	5	7	4	5	6	2	1	5	1	6	7	1	4	1	5	2	1	7	1	1	1	5	6	1	1	1	5	3	4	1	1	6	3	2
32	34	1	20	2	2	4	65	3	7	6	6	2	5	3	5	5	6	3	5	6	2	3	3	3	2	6	2	6	3	4	3	2	6	3	3	3	3	5	4	2	2	4	3	4	2	3	5	3	3
33	37	1	8	2	2	3	18	3	7	6	6	2	6	4	6	6	6	1	5	7	3	6	2	2	4	7	7	2	2	2	2	1	7	5	1	7	6	7	4	6	2	5	7	4	1	6	5	6	3
34	24	1	20	2	2	4	40	3	6	6	5	3	5	4	6	4	5	4	5	6	6	4	3	1	5	5	4	6	1	3	2	2	6	5	6	2	3	4	1	2	2	4	1	4	1	4	5	4	3
35	29	1	7	2	2	3	35	1	7	7	6	3	6	2	5	3	6	1	6	7	1	2	4	1	3	7	1	7	1	3	2	1	7	1	1	3	5	6	1	2	1	1	1	6	5	3	1	1	6
36	28	2	14	2	2	4	30	3	2	1	5	4	5	3	6	1	2	1	6	7	1	3	3	2	4	6	4	1	1	2	3	1	7	3	1	4	2	4	1	2	1	1	1	4	1	1	3	1	4
37	23	1	9	2	2	4	53	3	5	6	5	2	5	2	6	5	4	2	5	7	1	2	3	2	3	6	3	2	3	4	2	2	6	5	2	3	3	6	2	2	2	3	3	5	3	2	3	3	5
38	18	1	4	1	1	4	40	1	6	6	6	4	7	1	5	7	5	4	6	7	4	1	1	1	6	7	1	7	4	1	7	5	7	5	1	6	1	4	1	1	1	1	5	1	1	3	7	1	3
39	28	2	13	1	2	3	29	2	7	7	6	3	5	4	5	6	5	2	6	7	1	2	1	1	1	7	2	1	1	1	2	1	7	1	1	4	3	6	1	4	2	5	5	4	1	2	4	4	4
40	24	1	5	2	2	3	24	3	6	7	5	3	7	3	7	6	3	1	7	7	1	2	2	2	5	7	1	1	2	5	1	1	7	2	2	2	4	6	2	1	2	5	3	6	3	1	4	2	4
41	26	1	15	1	1	3	75	1	7	7	6	7	5	4	5	6	5	4	4	7	4	2	5	2	5	7	5	2	2	6	4	3	5	5	3	4	4	5	3	2	4	3	5	4	2	5	4	2	4
42	26	2	1	2	2	4	53	4	7	6	6	1	5	2	5	6	5	2	5	7	2	1	3	1	2	7	2	1	2	4	4	4	6	3	2	2	6	6	3	2	1	3	4	5	4	2	5	3	5
43	30	1	4	1	1	5	36	2	3	3	3	2	4	3	3	2	3	4	3	3	3	4	1	3	4	3	4	4	2	3	3	3	4	3	3	4	3	4	5	4	5	3	3	2	3	3	4	5	4
44	49	1	10	2	2	4	36	2	6	7	6	1	4	2	4	5	1	2	4	4	7	5	4	1	7	4	1	7	2	7	5	4	7	6	6	6	6	6	2	2	2	6	2	3	1	3	5	4	5
45	20	2	20	2	2	4	29	4	7	7	7	7	2	6	2	6	7	4	4	7	1	1	5	1	3	7	1	7	1	7	1	1	7	4	4	1	5	6	3	2	3	5	4	3	2	4	4	4	4
46	25	1	3	1	1	4	70	6	7	7	7	3	1	1	7	5	5	3	7	7	5	5	2	2	6	7	7	1	1	2	3	1	7	1	2	5	1	1	3	3	2	1	3	1	1	7	6	3	2
47	26	2	18	2	2	4	29	1	4	4	4	3	4	3	3	3	4	3	4	4	4	3	4	3	3	4	3	4	3	4	4	3	4	4	4	3	3	3	4	3	1	3	4	4	3	4	5	3	4
48	35	1	15	1	1	4	37	2	6	7	2	1	7	2	6	1	4	2	6	5	4	4	5	3	6	6	3	6	2	5	2	2	6	6	5	4	4	6	6	2	3	3	4	4	4	5	6	4	4
49	33	1	9	2	2	5	50	3	5	5	6	2	5	2	5	6	5	2	5	6	5	2	2	5	4	6	4	3	2	2	3	2	5	6	5	2	4	5	2	2	2	5	2	5	4	2	2	3	5
50	59	2	15	1	1	2	51	2	7	7	5	1	7	1	7	6	5	1	7	7	1	1	1	1	1	7	2	4	1	1	1	1	7	1	1	2	6	7	2	1	3	6	3	5	5	3	4	1	4
51	24	1	3	1	1	4	50	4	5	6	7	3	5	1	3	2	1	5	6	6	3	3	6	2	5	4	2	6	3	4	4	4	7	5	4	2	4	6	3	5	1	4	4	4	2	5	6	1	5
52	20	2	10	2	2	4	6	1	3	4	7	5	4	4	4	2	2	4	4	5	4	7	5	3	5	4	2	6	2	6	7	4	6	6	5	5	5	5	2	4	2	5	5	4	3	6	7	5	4
53	24	1	4	1	1	3	50	3	7	5	6	1	1	4	1	1	1	4	1	4	1	1	1	1	1	6	4	5	4	1	7	1	4	1	1	5	3	5	4	5	1	3	7	3	3	4	5	5	3
54	23	1	1	2	2	3	45	3	7	6	5	2	6	3	6	6	3	2	5	6	3	2	2	1	3	6	1	4	2	5	3	3	6	4	1	4	7	7	2	1	2	7	2	5	2	2	4	2	3
55	28	1	5	2	2	4	43	3	6	7	6	2	5	3	5	2	5	3	5	6	5	4	5	2	2	7	2	6	5	5	2	5	6	5	5	4	2	6	2	5	3	5	5	3	2	5	6	5	2
56	27	1	14	2	2	4	40	4	7	4	7	1	2	2	1	3	1	4	1	4	3	1	2	1	7	6	1	7	7	7	7	2	7	4	1	4	6	6	2	1	2	7	7	4	1	2	1	1	3
57	23	2	14	2	2	4	60	5	7	7	6	2	7	2	4	6	2	1	6	7	1	2	1	1	1	7	1	2	1	1	1	1	7	1	3	1	2	2	3	3	2	1	4	4	1	2	5	3	4
58	18	1	9	2	2	3	60	5	5	5	5	3	4	5	5	2	2	5	3	5	3	6	5	3	6	6	2	3	3	6	3	4	6	5	2	2	6	6	2	2	2	5	3	5	2	3	3	2	4
59	21	2	7	2	2	3	60	3	7	7	7	1	7	1	7	7	7	1	7	7	1	5	1	1	1	7	1	1	4	4	1	1	7	1	1	4	1	3	5	6	4	1	7	5	1	7	7	6	1
60	24	2	5	2	2	4	70	6	3	7	7	1	7	1	6	7	5	7	6	7	1	1	5	4	2	7	1	6	1	5	1	1	7	2	1	1	6	6	1	1	2	1	5	6	3	2	5	2	4
61	59	2	10	2	2	5	44	3	7	7	5	1	7	1	7	7	3	1	7	7	1	2	3	5	1	7	1	1	1	3	1	2	7	1	3	2	7	6	3	5	1	6	3	6	3	2	4	3	2
62	36	2	21	2	2	4	40	2	5	6	7	5	7	1	7	4	2	1	5	6	2	3	5	3	6	6	1	6	2	5	7	4	6	6	5	4	6	6	3	5	3	6	4	4	3	3	6	5	5
63	22	1	9	2	2	4	45	2	7	7	6	1	6	3	6	6	7	2	6	7	1	2	6	1	5	7	1	4	2	6	5	2	6	5	5	2	6	6	2	2	1	6	5	6	3	2	2	2	2
64	27	1	4	1	1	4	35	1	5	7	6	1	6	3	3	6	6	4	5	6	1	1	1	6	2	6	4	4	5	6	5	1	6	2	5	6	4	7	3	3	1	6	5	5	2	4	2	1	5
65	27	1	12	2	2	3	35	3	7	5	5	1	7	3	3	2	5	2	7	7	2	2	1	3	5	6	1	7	1	1	1	1	7	1	1	2	5	6	1	2	1	4	1	6	5	1	2	1	4
66	37	2	13	1	2	3	30	2	5	6	5	3	6	1	5	7	5	4	5	7	1	2	5	2	4	7	2	6	1	2	2	2	7	4	3	4	5	3	2	1	1	4	4	6	4	3	5	2	2
67	24	1	15	1	1	4	45	2	7	7	6	1	7	1	7	7	6	1	7	7	1	1	1	1	4	7	1	7	1	4	1	1	7	1	1	1	5	6	1	1	1	2	1	6	1	1	5	1	6
68	30	1	15	1	1	3	10	1	6	6	5	3	5	3	6	4	5	2	6	7	1	2	1	3	3	7	2	6	1	1	3	1	7	2	1	3	5	7	1	3	2	4	2	6	6	3	3	2	5
69	31	2	13	1	2	4	41	2	7	7	6	1	5	4	5	1	3	5	4	7	5	4	5	2	4	6	1	5	4	6	1	1	6	5	4	4	4	5	2	4	3	4	6	4	4	3	6	3	4
70	36	1	4	1	1	3	70	5	5	5	6	3	4	3	5	2	2	3	3	6	3	5	3	3	3	7	4	5	5	5	3	5	6	5	6	4	5	6	2	4	3	5	7	4	1	4	6	5	1
71	18	2	9	2	2	3	47	2	6	6	5	3	4	4	5	4	4	4	4	6	3	3	2	1	4	7	2	6	2	4	4	3	6	5	2	4	1	5	3	3	1	1	4	4	2	3	4	3	4
72	24	2	10	2	2	4	59	4	7	7	7	1	6	3	7	7	4	4	7	7	2	1	3	1	3	7	1	4	4	1	1	2	6	7	1	1	7	7	1	1	1	3	1	6	3	1	1	2	3
73	38	1	14	2	2	3	26	1	7	6	3	5	3	2	7	5	4	2	6	6	2	2	5	2	5	6	5	4	6	5	3	6	6	7	3	5	6	6	6	1	2	6	4	6	1	5	2	1	5
74	26	2	5	2	2	4	60	4	7	7	7	1	6	1	7	7	6	3	7	6	1	1	2	1	3	7	6	7	1	3	1	1	7	1	1	1	6	7	1	1	1	6	1	6	5	1	1	1	5
75	32	1	14	2	2	3	20	1	7	7	2	4	7	1	6	1	1	1	7	7	1	2	4	1	4	5	1	1	1	3	5	6	7	5	1	1	6	6	1	1	1	4	1	6	2	1	4	2	6
76	23	1	14	2	2	4	35	2	6	7	6	2	6	2	7	5	5	2	6	6	4	3	4	2	5	7	1	6	2	5	6	1	7	6	1	4	7	7	2	1	1	5	1	6	2	2	4	2	5
77	22	2	7	2	2	4	33	3	6	7	7	3	6	2	6	7	3	1	6	4	1	2	1	1	1	7	2	7	1	1	1	1	7	3	1	3	4	4	2	3	2	5	2	5	4	1	6	2	5
78	28	1	13	1	2	3	35	4	6	7	7	1	5	3	5	7	6	1	5	7	1	1	1	1	7	7	1	1	1	1	1	1	7	5	1	1	1	6	5	5	1	6	6	4	1	7	7	4	3
79	21	1	3	1	1	4	26	1	7	6	5	2	7	2	7	6	4	1	7	7	1	3	3	3	4	7	2	1	2	5	3	3	5	5	1	4	1	5	2	1	1	1	3	4	1	2	3	3	4
80	28	1	20	2	2	4	48	5	4	4	3	4	4	4	4	4	4	4	5	4	4	4	5	3	4	4	3	4	4	4	3	4	3	3	4	4	3	5	4	2	3	4	4	5	4	4	4	4	3
81	20	2	12	2	2	3	65	6	6	6	6	2	6	3	4	5	2	2	6	3	2	2	1	2	3	4	2	3	1	2	3	2	3	4	2	3	5	6	1	1	1	5	1	5	2	1	2	1	4
82	22	2	7	2	2	4	39	1	7	7	5	2	5	1	5	7	6	3	5	6	1	1	2	1	1	7	2	1	4	2	1	1	7	2	5	2	4	3	4	3	3	3	5	4	2	3	5	3	4
83	25	1	12	2	2	4	55	3	6	5	5	1	6	2	6	7	5	2	6	5	4	2	5	2	4	6	2	4	4	5	1	4	5	5	2	3	3	3	2	1	2	2	2	5	2	3	3	2	4
84	25	2	12	2	2	4	65	5	7	7	5	2	5	3	7	7	5	1	5	7	1	5	2	1	6	7	1	4	1	5	1	4	5	4	6	3	5	6	1	1	1	5	4	5	4	1	2	1	6
85	46	2	12	2	2	3	6	2	6	6	3	1	5	4	5	7	7	4	4	7	1	1	1	1	5	7	1	1	1	1	2	1	7	1	1	1	3	5	1	1	1	3	2	4	2	1	4	2	5
86	23	1	4	1	1	3	25	2	7	7	6	1	7	3	6	7	7	4	3	6	1	1	1	1	4	7	1	6	1	1	1	1	7	2	5	1	4	5	2	3	2	1	3	5	1	2	5	3	4
87	22	1	9	2	2	4	38	6	5	5	5	2	7	3	7	2	2	1	7	7	1	2	5	4	6	6	1	6	1	6	7	1	7	5	1	1	2	6	2	1	1	3	1	6	3	1	7	1	5
88	54	2	10	2	2	5	50	3	7	7	7	1	6	1	7	5	6	1	6	6	1	3	6	2	1	7	1	1	1	7	1	1	7	1	4	4	7	7	4	1	2	6	4	4	1	4	5	4	4
89	22	2	10	2	2	4	19	1	6	6	3	4	6	3	6	6	5	1	6	5	5	2	1	2	4	6	4	3	4	2	2	2	6	3	3	4	2	5	4	5	3	3	5	5	1	6	4	3	4
90	21	2	20	2	2	4	60	3	3	6	3	3	5	6	5	7	4	2	4	7	1	4	5	1	6	2	1	1	1	2	3	1	5	7	7	5	2	5	3	3	3	1	5	3	1	3	5	3	2
91	22	1	16	2	2	4	63	3	7	6	5	2	5	4	5	5	6	3	4	7	1	2	1	1	5	7	1	1	1	1	1	1	6	3	1	1	6	5	1	1	1	3	1	6	2	1	2	1	6
92	21	2	3	1	1	4	73	4	6	6	6	2	5	3	5	4	5	3	5	5	4	4	2	5	4	5	2	2	4	2	4	4	3	4	3	4	1	2	3	5	4	1	5	3	2	5	5	3	4
93	33	1	14	2	2	4	70	6	6	7	4	2	6	2	6	4	2	3	6	7	1	1	3	1	2	7	1	2	1	2	1	1	7	2	1	1	6	6	1	2	1	5	1	7	5	1	1	1	6
94	24	2	4	1	1	4	30	2	5	5	5	3	2	5	3	4	2	6	3	6	4	2	1	1	1	4	1	1	1	1	5	1	7	1	1	2	5	5	2	3	2	3	5	1	1	4	5	3	3
95	23	1	9	2	2	4	65	6	5	5	5	3	5	3	5	5	6	3	4	4	3	3	3	3	5	6	4	3	4	5	4	3	5	4	4	4	6	5	2	2	2	5	3	6	5	3	4	4	5
96	20	1	7	2	2	4	76	6	5	4	5	3	6	5	6	5	4	2	6	5	5	5	5	1	7	5	2	6	5	6	3	2	4	6	6	5	5	4	3	2	2	3	4	5	3	3	6	3	3
97	19	2	9	2	2	3	46	2	6	7	7	2	1	6	1	2	2	7	1	6	3	2	3	3	5	3	2	5	4	3	4	3	4	5	3	6	6	5	3	2	4	1	3	5	1	3	2	2	6
98	48	2	12	2	2	3	42	1	7	7	7	1	7	1	7	6	5	1	6	7	1	5	5	3	1	7	1	6	3	1	2	6	7	4	1	4	7	7	1	1	1	4	1	6	6	1	3	1	5
99	21	2	5	2	2	3	70	6	7	6	6	2	5	4	3	2	5	1	3	6	1	2	1	1	5	6	1	1	4	3	3	1	7	6	2	2	3	2	1	3	4	2	5	4	1	6	7	6	5
100	20	2	20	2	2	3	56	5	6	6	6	4	4	4	4	5	3	4	4	6	3	4	3	4	3	5	3	5	4	3	3	4	5	4	4	4	4	4	3	3	3	3	4	4	4	3	4	3	3
101	24	2	12	2	2	5	25	1	6	6	5	1	7	1	7	7	5	2	6	7	4	3	4	5	2	3	1	1	1	1	1	1	6	2	1	2	3	6	2	3	2	5	3	5	1	3	6	4	3
102	20	2	21	2	2	3	40	1	5	5	4	4	5	3	5	6	2	1	4	6	1	4	2	3	2	5	1	4	2	1	4	6	7	4	1	5	3	5	3	3	2	4	5	4	4	5	5	6	3
103	19	2	10	2	2	3	52	2	7	7	7	2	4	6	3	4	5	5	4	5	5	4	4	4	5	5	2	5	5	2	6	5	4	6	3	5	3	5	3	5	3	3	6	4	4	3	5	3	5
104	20	1	9	2	2	3	25	2	7	6	6	3	2	4	3	3	5	6	3	5	5	2	4	6	7	7	1	7	1	6	3	3	7	5	3	4	7	7	2	1	2	4	3	5	1	2	3	1	3
105	41	2	20	2	2	6	35	3	7	7	6	1	6	1	7	5	4	2	6	7	2	1	3	2	1	7	1	1	1	1	1	1	7	2	1	2	6	6	1	1	1	2	2	7	4	1	2	2	4
106	25	2	4	1	1	4	42	4	7	7	6	3	6	5	6	6	6	3	3	6	4	2	3	2	3	6	1	2	2	2	2	6	6	4	1	4	5	6	2	1	2	5	2	5	3	5	4	1	2
107	38	1	13	1	2	3	28	1	7	7	6	1	6	2	6	6	4	2	5	7	2	1	6	1	6	7	1	7	2	5	1	2	7	7	2	3	4	7	1	4	1	7	4	5	2	1	6	2	2
108	21	2	3	1	1	4	68	2	6	5	5	5	5	3	5	6	2	5	5	6	3	5	3	2	4	5	3	4	2	4	3	1	5	5	5	3	5	6	1	1	2	5	2	5	3	3	3	2	5
109	29	2	15	1	1	5	14	2	7	7	6	1	7	3	7	7	7	3	7	3	1	1	1	7	1	7	7	1	2	4	1	1	7	2	1	1	2	1	1	1	1	5	1	5	4	1	1	1	3
110	25	2	15	1	1	3	12	1	6	7	4	1	5	2	6	7	6	1	6	7	1	2	1	5	1	7	1	5	2	1	1	1	7	3	1	2	5	5	2	4	2	2	4	5	5	2	3	2	3
111	43	2	20	2	2	4	50	2	7	5	7	2	5	4	5	5	5	3	4	7	2	4	6	1	2	7	1	2	2	6	4	2	7	6	2	2	6	6	3	3	1	5	4	4	3	2	4	4	4
112	26	1	4	1	1	3	38	2	6	5	3	1	6	1	5	5	5	2	6	4	1	2	1	3	3	6	1	5	2	1	2	3	6	1	1	2	3	3	3	2	2	5	4	4	1	3	5	4	4
113	48	1	13	1	2	3	75	4	6	4	5	5	1	1	4	1	1	7	1	7	1	7	1	5	1	7	5	2	2	1	6	1	7	2	2	4	1	1	6	7	3	1	4	1	7	7	4	7	3
114	30	2	3	1	1	5	49	4	6	7	7	1	7	3	7	2	1	1	7	7	2	2	1	1	4	7	1	1	3	1	3	3	7	4	5	3	4	4	1	1	1	7	6	4	1	2	5	2	3
115	22	2	14	2	2	3	18	1	7	7	7	3	5	3	5	5	6	1	7	6	2	3	1	4	5	7	5	2	5	3	1	2	7	4	1	6	6	7	1	4	1	6	6	5	4	4	5	3	6
116	25	1	13	1	2	4	70	3	7	7	6	1	7	1	5	7	6	2	6	3	1	1	1	2	1	7	1	7	1	5	2	1	7	2	1	4	6	7	2	1	1	6	6	5	1	2	5	1	4
117	28	1	4	1	1	4	47	4	6	6	5	2	3	2	4	3	1	2	3	6	4	1	4	2	5	7	1	6	3	7	6	3	7	6	3	2	3	4	3	3	3	2	5	3	3	5	6	4	4
118	29	1	7	2	2	4	55	2	7	7	6	3	5	4	6	3	1	2	7	7	1	1	4	1	4	7	3	1	1	4	4	2	7	6	2	1	6	7	1	1	1	6	2	1	4	1	1	2	7
119	31	2	18	2	2	4	67	4	7	7	7	1	3	4	4	7	6	1	7	7	1	1	1	1	1	7	1	1	1	1	1	1	7	1	1	2	5	5	3	1	1	7	4	5	2	1	6	5	4
120	32	2	12	2	2	3	50	5	4	6	5	3	7	1	6	4	3	3	7	5	1	4	4	2	4	4	2	2	4	5	2	4	7	4	5	2	1	4	1	2	1	3	5	4	1	2	4	5	1
121	46	2	10	2	2	4	37	2	7	7	7	1	7	1	7	7	7	1	7	7	1	1	1	1	1	7	1	1	1	1	1	1	7	1	1	1	6	6	1	1	1	2	4	6	4	1	3	1	4
122	22	2	12	2	2	4	70	6	7	7	4	1	7	1	7	7	6	1	7	7	1	2	1	1	4	7	1	7	1	2	1	1	7	5	1	1	6	7	1	1	2	4	5	6	2	1	5	2	4
123	20	1	9	2	2	3	65	3	5	6	6	3	5	5	4	2	2	2	5	6	2	2	1	2	5	7	2	7	2	3	3	3	6	6	2	2	6	6	3	2	1	5	4	4	1	2	5	2	4
124	22	2	5	2	2	3	20	3	5	4	5	3	5	5	4	7	6	1	6	5	3	3	1	4	3	5	2	2	5	3	4	3	5	5	2	5	3	5	2	3	2	3	4	5	2	5	3	4	3
125	29	2	12	2	2	3	39	3	6	7	7	1	6	3	6	4	1	2	6	6	3	3	2	5	5	4	1	2	4	3	4	1	4	5	3	4	6	6	1	2	1	6	4	5	1	5	5	2	4
126	20	2	20	2	2	4	42	3	5	5	5	2	7	3	7	6	7	1	6	6	2	6	2	1	1	5	2	2	3	3	2	1	6	3	6	5	7	7	1	2	1	2	5	6	2	3	5	3	5
127	32	1	20	2	2	5	60	4	7	7	6	1	7	1	7	7	7	1	7	7	1	2	1	1	1	7	1	1	1	1	1	1	7	1	1	1	6	6	1	1	2	5	3	5	2	1	1	3	4
128	37	2	18	2	2	4	40	2	7	6	6	4	5	4	5	7	6	1	6	7	3	3	3	5	4	7	5	2	2	5	2	2	6	3	1	2	3	5	3	4	3	5	4	5	3	3	2	3	5
129	20	1	7	2	2	4	35	3	6	7	5	4	6	2	3	5	1	5	6	3	1	3	2	2	5	6	3	6	2	2	5	5	6	5	3	2	7	5	2	2	1	6	5	7	2	1	3	3	2
130	21	2	12	2	2	4	28	2	7	7	7	1	7	5	7	6	1	1	7	7	1	3	5	3	1	5	1	2	1	1	1	1	7	2	1	4	6	6	2	1	1	4	2	5	4	1	2	1	6
131	22	1	15	1	1	4	33	2	4	5	6	3	2	3	2	5	1	7	1	7	6	2	6	1	7	7	1	7	4	6	6	3	7	7	5	5	7	7	1	2	1	6	3	5	3	1	6	1	5
132	30	2	4	1	1	4	65	4	7	7	6	1	7	1	7	7	6	1	6	7	1	1	5	2	1	7	1	1	1	7	1	1	7	2	1	1	5	5	2	1	2	4	4	5	1	3	4	3	5
133	28	1	1	2	2	4	60	3	7	7	6	2	3	4	3	6	5	5	4	7	1	2	3	2	4	7	1	1	4	5	3	4	7	4	5	3	2	5	4	6	3	2	6	5	3	6	5	3	3
134	23	2	1	2	2	4	65	6	5	6	7	3	6	2	6	4	3	3	5	7	2	2	2	2	4	7	1	6	3	4	5	2	7	5	1	2	4	7	1	4	2	3	4	5	4	4	4	3	5
135	26	1	12	2	2	3	40	3	6	6	6	1	6	3	6	5	5	3	5	7	3	2	1	3	2	7	4	2	2	3	1	2	5	2	3	2	6	6	1	2	2	6	2	5	5	2	2	2	5
136	42	1	4	1	1	3	52	2	5	6	6	4	6	1	5	5	5	1	5	7	1	2	1	1	1	1	1	1	1	4	1	2	7	1	3	2	4	5	4	4	3	4	5	4	4	3	5	4	4
137	25	2	15	1	1	4	64	2	7	7	6	1	5	1	5	7	1	4	6	7	3	2	1	7	1	3	1	1	3	5	4	1	7	1	1	4	7	7	1	4	4	5	5	5	1	5	1	4	4
138	27	1	4	1	1	3	65	5	7	7	6	1	5	1	7	4	5	1	5	7	1	1	1	1	5	7	1	1	1	1	4	2	7	5	1	1	1	4	2	2	1	4	3	4	2	2	5	3	4
139	22	2	9	2	2	4	60	6	7	7	6	1	6	3	6	7	7	3	6	7	5	1	4	1	5	4	4	1	1	5	1	2	6	5	5	4	2	3	2	2	2	2	5	4	1	3	6	3	4
140	25	2	20	2	2	4	70	4	5	5	7	3	3	5	5	5	5	4	5	3	3	3	4	6	7	4	4	5	1	5	3	7	6	7	6	1	4	5	1	1	1	1	5	4	1	2	5	2	3
141	27	2	4	1	1	4	16	3	7	7	7	2	5	2	7	3	2	1	7	7	1	2	1	1	3	7	1	1	1	5	5	4	7	4	1	4	7	7	1	1	1	3	1	4	3	1	3	1	5
142	23	1	15	1	1	4	50	4	7	7	2	1	7	1	7	7	7	1	7	7	1	2	1	2	1	7	2	7	1	1	1	3	7	1	1	4	5	5	2	1	1	3	5	5	2	3	5	3	4
143	27	1	4	1	1	4	76	6	5	4	2	2	6	1	7	6	5	1	6	4	4	6	2	5	1	7	1	1	1	4	1	2	6	4	5	5	2	3	4	4	1	3	5	3	2	6	7	3	4
144	23	1	9	2	2	5	16	1	7	7	5	1	7	1	7	7	7	1	7	7	1	1	2	6	4	7	1	1	1	1	1	1	7	4	1	1	3	6	2	1	2	2	3	4	1	2	5	2	3
145	24	2	5	2	2	4	54	4	5	6	5	1	6	4	6	6	5	2	7	5	4	3	5	3	4	6	3	1	2	5	2	3	7	5	2	3	5	5	2	2	3	4	4	4	2	3	4	3	4
146	23	2	9	2	2	4	68	3	5	6	6	4	5	4	6	5	4	3	5	7	4	2	3	1	3	5	1	7	3	6	1	1	6	3	1	2	6	6	2	1	2	6	3	5	2	1	3	3	4
147	22	2	20	2	2	4	30	2	6	6	6	2	5	4	7	6	5	2	6	6	1	1	1	2	2	5	2	2	1	1	3	1	5	5	1	2	5	5	2	2	2	5	3	5	3	2	2	2	4
148	23	2	7	2	2	4	35	2	3	5	6	3	5	7	5	3	5	4	4	6	5	3	2	1	5	6	3	3	5	3	2	6	6	6	2	4	5	5	2	3	2	4	3	4	2	3	3	3	5
149	29	1	20	2	2	4	40	2	7	6	6	1	5	5	6	6	5	2	6	7	2	2	4	1	3	7	1	2	1	5	1	1	6	4	2	3	5	5	3	3	1	5	5	5	3	2	1	4	6
150	23	2	7	2	2	4	30	4	6	6	6	2	7	2	7	7	6	2	7	6	1	1	4	2	4	7	4	1	4	6	1	2	6	5	3	1	3	5	1	3	2	1	4	2	1	4	5	3	4
151	22	1	21	2	2	4	36	1	5	5	6	3	5	3	6	6	1	3	6	6	4	2	6	4	6	5	3	6	2	6	4	3	5	4	4	5	5	7	5	5	3	3	5	4	1	5	5	3	4
152	49	2	4	1	1	3	65	3	7	7	6	4	4	3	4	4	4	4	4	7	1	4	4	2	4	7	1	6	1	4	2	4	7	5	1	5	4	6	2	4	4	4	5	4	3	5	5	4	3
153	26	2	16	2	2	4	75	6	7	7	6	1	7	1	6	7	7	1	7	7	1	6	1	1	2	7	1	1	1	1	1	1	7	6	1	2	1	2	4	1	2	1	5	5	1	2	6	5	4
154	23	1	12	2	2	3	60	2	7	7	7	1	5	5	5	7	6	4	5	7	3	1	3	1	3	7	2	5	1	4	1	1	7	3	5	3	5	3	2	1	1	4	4	4	1	1	5	3	4
155	28	1	9	2	2	4	40	3	6	6	6	3	7	2	7	5	5	3	6	7	2	2	5	3	4	6	1	3	4	5	1	5	7	5	5	2	1	4	4	5	3	1	5	4	2	5	5	4	3
156	21	2	9	2	2	4	17	1	7	7	7	4	7	3	5	1	1	1	6	5	4	4	1	6	4	6	4	7	4	1	3	5	7	5	1	4	4	3	2	5	3	4	5	4	1	5	2	5	4
157	21	1	17	2	2	3	45	2	6	6	6	3	5	6	5	5	2	3	4	6	3	1	5	2	4	7	3	6	6	5	5	3	7	6	7	5	5	6	4	5	4	3	4	6	3	5	6	5	2
158	26	2	14	2	2	4	50	2	6	5	7	3	4	4	4	5	4	4	5	7	1	1	1	1	4	7	1	1	3	2	1	1	7	5	1	2	3	5	3	2	1	3	3	4	3	2	2	2	4
159	48	1	14	2	2	3	48	3	7	7	7	2	7	2	7	7	4	2	7	7	1	1	2	2	1	7	2	7	2	3	2	1	7	3	3	2	7	7	2	3	1	4	3	5	6	2	2	2	5
160	23	1	12	2	2	4	73	5	7	7	7	1	6	5	5	3	2	4	4	7	2	2	1	2	5	7	1	7	1	3	4	2	7	6	5	2	2	1	5	5	2	1	6	2	1	6	7	2	1
161	24	1	9	2	2	4	58	6	3	4	2	4	5	6	6	4	3	6	4	3	6	3	5	4	3	4	4	5	3	3	5	4	4	4	3	4	5	4	3	5	2	4	5	2	5	2	5	3	5
162	29	1	13	1	2	3	70	3	7	7	7	3	5	4	4	4	5	3	4	7	1	1	3	4	4	6	1	7	3	4	5	1	7	4	3	1	5	5	2	1	1	3	2	6	3	2	2	2	5
163	34	2	12	2	2	3	3	2	7	7	7	1	5	2	5	7	1	2	6	6	1	7	5	1	5	7	1	1	1	5	1	1	7	7	4	2	5	7	1	3	1	4	3	5	1	2	4	3	2
164	34	1	21	2	2	4	60	4	6	4	5	4	7	1	6	4	4	5	7	7	5	2	7	7	7	6	7	7	5	7	2	4	7	1	6	2	5	6	2	3	2	5	4	7	1	3	7	3	2
165	22	2	5	2	2	4	40	3	7	6	7	2	3	4	3	5	5	3	5	6	1	4	5	2	5	7	5	5	1	2	1	2	6	1	1	2	6	6	1	1	2	1	6	6	1	1	4	5	4
166	44	1	4	1	1	3	34	3	7	7	7	1	7	1	7	1	1	1	7	7	1	1	1	3	3	7	2	1	1	3	4	3	7	2	1	1	1	2	4	2	3	4	5	2	1	3	7	2	1
167	27	2	4	1	1	4	31	2	7	7	7	5	3	4	5	4	5	5	3	7	4	1	1	2	1	7	1	6	4	1	3	1	7	3	1	4	7	6	2	3	3	5	4	4	1	4	6	3	4
168	19	2	7	2	2	3	60	6	6	6	6	1	7	4	7	3	2	1	7	7	4	4	1	4	6	7	1	5	1	1	1	5	5	1	1	2	4	6	1	4	2	1	2	4	1	3	6	3	2
169	22	2	15	1	1	4	55	4	6	6	6	2	6	5	6	7	5	3	6	5	4	3	3	2	5	6	6	4	2	5	2	2	6	5	3	2	5	5	3	4	3	3	5	5	3	3	4	4	3
170	24	2	7	2	2	4	25	1	7	7	7	1	7	1	7	7	7	1	6	7	1	1	1	3	1	7	1	5	1	1	2	1	7	1	1	4	4	5	3	5	1	3	6	5	1	1	6	1	2
171	23	2	6	2	2	4	25	2	7	7	7	1	6	4	5	7	7	5	5	7	1	1	7	1	4	7	1	7	1	5	1	3	7	1	5	4	2	6	4	4	5	5	7	4	2	7	6	5	3
172	43	1	20	2	2	5	78	6	6	7	5	2	6	1	7	6	5	2	6	7	1	1	4	2	4	7	6	7	1	2	1	1	6	3	2	1	5	7	2	1	1	5	2	6	3	1	2	1	4
173	29	2	4	1	1	4	50	3	7	7	7	1	6	2	5	7	5	3	5	7	1	3	5	1	5	7	4	7	4	5	1	4	7	4	5	2	5	5	4	1	3	3	4	4	1	4	4	2	4
174	23	1	7	2	2	4	63	6	6	5	2	2	5	1	6	1	1	4	7	7	4	2	2	1	4	7	4	5	4	4	2	1	7	1	2	3	4	5	1	2	1	3	3	5	2	1	3	4	6
175	42	2	2	1	2	4	46	3	7	7	5	1	3	1	5	7	5	1	6	7	1	2	6	1	4	7	3	4	2	6	1	6	7	1	5	4	6	6	4	5	3	7	6	3	1	5	6	7	4
176	29	1	4	1	1	4	46	2	5	6	4	3	5	5	5	5	3	3	6	3	3	2	2	4	5	3	2	5	2	6	1	1	7	5	6	4	2	3	2	4	2	2	5	4	1	4	7	3	1
177	25	1	5	2	2	5	67	3	6	7	6	2	7	2	7	7	5	1	7	7	1	3	4	1	3	7	1	3	2	3	1	2	7	3	4	3	6	6	3	2	2	5	1	6	1	2	1	2	5
178	40	2	3	1	1	3	50	5	7	7	7	5	7	1	7	6	7	1	7	7	1	6	4	7	1	7	4	3	4	5	4	1	7	4	1	7	7	7	2	2	1	7	1	6	6	3	3	3	7
179	35	1	20	2	2	4	40	4	6	6	6	2	3	4	3	4	5	4	4	7	1	3	3	2	1	7	1	6	3	5	3	5	7	2	2	2	5	7	1	1	2	6	4	6	4	4	4	3	4
180	21	2	13	1	2	4	40	1	6	5	1	6	7	5	6	1	3	1	6	7	4	6	1	1	1	7	2	1	1	1	4	1	6	1	1	3	6	7	1	1	4	5	3	6	1	3	4	2	4
181	27	2	3	1	1	3	52	1	7	7	7	1	6	1	6	7	7	1	7	7	1	3	1	3	1	7	1	1	3	3	1	1	7	1	2	2	7	7	1	1	1	5	2	7	5	2	2	1	7
182	27	1	7	2	2	4	20	1	6	7	7	1	3	5	4	5	2	4	5	6	2	1	6	1	1	6	1	1	4	6	1	1	7	3	6	1	5	5	4	3	2	5	3	4	1	6	5	2	2
183	23	1	12	2	2	4	75	6	6	3	7	2	6	3	5	2	2	2	5	7	1	4	1	1	2	7	2	5	1	1	3	1	7	2	2	5	7	7	1	2	1	2	1	7	3	2	7	1	5
184	23	2	16	2	2	4	0	1	5	6	6	3	4	4	4	6	4	4	4	4	1	1	1	2	3	6	2	2	1	1	1	1	5	4	2	1	3	2	3	1	2	2	5	4	2	3	4	4	3
185	28	1	14	2	2	4	45	4	6	6	5	2	6	2	5	2	2	4	7	7	1	3	2	1	2	5	4	4	1	7	2	1	7	3	1	2	5	5	4	1	2	3	4	5	1	5	7	2	4
186	21	1	5	2	2	4	40	4	6	5	5	3	3	5	2	5	4	4	4	6	1	3	3	2	5	5	2	7	4	6	3	1	6	6	2	3	6	6	2	1	1	2	3	5	3	1	3	2	4
187	22	1	4	1	1	3	25	1	5	6	3	5	6	3	5	5	5	5	6	7	3	2	5	3	6	7	5	7	2	4	1	2	7	3	1	5	5	7	3	1	1	6	2	7	3	1	5	1	6
188	36	2	12	2	2	4	50	2	7	7	7	7	4	2	2	7	5	4	7	7	6	5	6	1	6	7	1	1	2	4	1	2	7	7	7	5	5	5	4	1	2	2	5	5	3	5	6	4	2
189	19	1	9	2	2	3	30	1	6	5	3	3	5	5	5	2	1	5	5	5	4	6	2	3	4	5	4	4	2	3	6	1	5	2	3	6	4	5	1	2	1	3	4	6	2	2	2	4	5
190	25	2	18	2	2	4	16	4	6	6	5	2	6	3	6	6	6	2	6	6	1	1	2	1	1	7	1	1	1	1	2	2	7	3	1	1	6	7	1	4	1	5	5	4	1	5	5	4	2
191	25	1	4	1	1	3	50	1	5	4	5	4	4	3	4	3	3	3	4	2	2	4	2	4	2	4	2	2	2	2	4	3	3	2	3	2	6	6	2	2	2	6	2	5	3	2	3	4	4
192	25	1	7	2	2	5	52	4	7	7	6	1	7	3	7	4	5	2	7	7	2	4	2	2	3	7	4	7	2	3	1	1	7	1	1	4	6	6	2	1	1	5	4	3	3	2	3	2	5
193	21	2	1	2	2	4	70	3	6	4	4	5	3	3	4	3	3	4	6	6	3	3	5	4	3	4	4	3	3	4	4	2	5	6	3	4	5	7	2	4	3	6	5	3	1	3	3	2	3
194	26	2	9	2	2	4	59	4	7	7	7	2	6	2	5	4	5	2	4	6	4	3	2	4	4	7	3	4	1	4	2	3	6	4	2	2	5	6	3	3	3	6	4	6	2	3	7	2	4
195	23	1	10	2	2	4	60	6	7	6	2	6	6	1	6	4	2	6	6	5	1	6	6	4	5	4	2	5	5	4	7	1	6	2	5	5	5	7	3	2	1	2	4	6	1	1	4	2	5
196	28	1	4	1	1	3	30	3	7	7	5	1	7	3	6	6	4	3	7	7	1	1	4	1	1	7	1	1	1	5	2	1	7	1	5	3	4	5	1	2	2	3	3	3	2	2	5	2	4
197	25	1	15	1	1	4	60	1	7	7	7	1	5	7	5	7	7	6	5	4	5	1	5	1	4	7	1	7	1	5	1	3	7	2	5	3	2	5	1	1	1	3	3	5	2	1	3	3	4
198	24	1	6	2	2	3	70	3	5	7	5	3	7	3	7	6	4	2	6	5	1	3	1	2	2	7	3	7	1	2	5	1	7	1	2	3	5	5	3	2	1	4	4	4	2	4	2	2	2
199	25	1	14	2	2	3	1	1	6	6	6	2	5	2	5	4	4	2	5	7	1	1	1	1	1	6	7	1	2	1	4	1	5	1	1	3	4	6	2	1	2	6	2	4	2	3	3	2	3
200	34	1	13	1	2	4	60	6	7	7	6	2	5	3	4	5	3	5	4	7	1	1	3	1	4	7	1	1	1	4	1	3	7	1	2	1	5	7	1	1	1	4	5	6	1	2	1	2	6
201	31	2	12	2	2	4	44	3	7	7	6	3	5	2	5	5	3	3	5	6	2	2	4	3	3	6	3	4	4	2	3	2	5	4	2	2	5	5	3	4	1	4	4	4	2	4	3	4	4
202	22	2	9	2	2	4	71	5	7	7	6	2	6	2	7	5	4	1	7	5	2	1	1	1	1	3	1	3	3	2	1	2	7	3	4	2	4	5	2	3	2	3	5	3	2	4	4	4	4
203	21	2	3	1	1	3	40	2	7	7	6	1	5	3	4	7	6	5	4	7	1	3	5	1	3	5	1	4	1	2	2	4	5	4	4	4	2	5	1	1	2	2	4	4	1	2	2	2	2
204	40	2	4	1	1	4	42	2	7	7	6	2	6	1	6	7	6	2	6	7	1	2	4	2	3	7	1	5	1	4	1	1	7	1	2	1	6	6	1	1	1	6	1	7	7	1	2	1	5
205	25	2	8	2	2	4	17	1	7	7	6	2	5	1	5	6	6	1	6	7	2	2	5	5	5	7	2	1	4	6	3	1	7	1	1	4	4	5	2	3	3	2	6	5	1	4	5	5	5
206	25	1	13	1	2	3	62	2	4	5	7	1	3	3	3	3	4	4	3	5	1	5	1	4	6	5	2	2	4	3	3	5	4	4	1	7	3	6	2	6	2	4	5	5	1	6	6	2	4
207	22	1	3	1	1	3	25	2	7	7	4	1	7	3	7	7	7	1	7	7	1	1	1	1	5	7	1	7	1	1	3	1	7	4	1	5	1	6	1	2	1	5	4	6	1	1	5	2	2
208	21	1	7	2	2	3	80	6	6	6	5	2	7	3	7	5	5	6	7	7	2	4	1	1	4	7	2	7	1	1	1	2	7	4	1	1	5	6	2	2	1	5	2	5	6	2	3	1	5
209	23	2	10	2	2	3	20	2	5	6	5	2	4	4	4	6	5	4	5	5	3	1	4	2	4	4	4	3	2	2	2	3	6	4	3	4	4	2	4	4	2	4	6	3	3	4	5	5	2
210	37	1	9	2	2	4	70	6	5	6	5	4	7	1	7	5	3	2	5	7	3	3	5	3	3	5	1	3	2	6	4	3	7	4	4	4	6	6	2	2	2	6	3	6	5	5	3	3	4
211	27	1	9	2	2	5	40	5	7	5	5	2	6	3	6	3	5	3	6	7	1	4	1	3	5	7	1	7	1	5	1	1	7	1	1	3	7	7	2	1	1	6	3	7	1	1	4	3	5
212	28	2	16	2	2	6	45	5	6	6	7	4	4	4	4	5	3	3	4	6	2	2	1	3	2	6	3	2	3	1	4	2	6	3	3	3	4	5	3	3	3	3	5	4	3	3	4	3	3
213	20	1	3	1	1	3	30	2	7	7	7	1	7	1	7	7	7	1	7	6	2	1	2	2	3	7	2	2	1	5	1	4	6	4	1	3	6	5	2	3	2	3	2	5	1	2	3	2	3
214	25	2	16	2	2	4	33	2	5	6	6	2	7	1	6	7	4	1	6	6	1	1	1	1	1	6	2	4	2	3	2	3	6	2	3	2	4	2	3	3	1	2	5	3	2	4	2	4	2
215	25	1	15	1	1	4	26	3	7	7	7	3	6	5	6	5	4	4	4	6	2	2	2	2	2	7	2	7	1	5	2	1	7	1	1	2	5	6	3	4	3	5	4	5	2	3	6	4	4
216	21	1	3	1	1	3	52	2	7	6	5	2	6	1	7	7	5	3	7	7	1	3	6	3	6	7	1	6	1	5	2	1	7	5	5	4	6	6	2	3	2	5	4	6	3	1	4	5	3
217	61	2	7	2	2	4	52	4	7	7	7	1	7	4	7	7	7	4	7	7	1	1	4	1	1	7	4	1	1	5	1	7	7	1	1	1	5	7	4	4	1	5	5	4	1	4	5	1	4
218	27	2	12	2	2	5	50	4	6	7	6	1	7	1	7	7	7	1	6	6	2	1	3	2	2	7	1	4	1	5	1	1	7	1	3	4	2	5	2	5	2	4	7	3	1	3	2	2	4
219	22	1	20	2	2	3	60	2	6	7	7	7	4	3	6	4	3	3	5	4	2	2	3	1	2	7	1	4	1	2	3	2	6	5	3	2	5	6	1	3	1	5	3	3	1	5	5	2	2
220	21	2	9	2	2	4	71	6	6	7	7	2	5	6	3	5	2	5	2	7	1	1	2	1	4	7	1	1	1	4	3	1	3	5	1	4	2	5	4	1	1	1	4	3	3	1	7	3	4
221	44	1	2	1	2	3	47	3	7	7	4	1	5	2	5	7	2	2	4	7	1	4	6	2	5	7	4	7	4	6	1	5	7	5	5	4	5	6	4	2	2	6	6	4	3	6	6	7	4
222	24	1	14	2	2	4	55	2	5	7	5	1	7	2	7	5	5	1	7	7	1	1	4	1	4	7	1	1	1	7	2	1	7	1	1	1	3	5	1	1	1	3	2	4	3	1	3	1	3
223	27	1	14	2	2	4	62	5	5	6	1	3	7	1	6	4	4	5	4	7	1	2	4	1	6	5	1	7	4	7	4	5	7	7	2	4	4	3	1	1	1	1	5	5	1	1	3	2	4
224	29	2	14	2	2	6	68	1	6	6	6	2	6	3	6	5	4	2	7	3	4	2	2	3	4	6	2	1	4	3	1	2	4	1	2	4	5	6	2	3	1	5	2	5	4	2	4	3	4
225	25	2	8	2	2	4	30	3	5	6	6	2	6	4	6	6	5	3	5	6	5	3	4	3	5	6	1	4	3	5	1	2	4	4	5	2	5	5	2	1	1	3	2	6	2	2	5	2	6
226	21	1	4	1	1	3	40	2	5	7	5	2	6	3	6	6	5	3	5	7	2	3	1	4	4	5	2	7	5	4	3	2	7	6	3	3	5	7	2	3	3	5	4	6	2	3	4	3	5
227	33	1	12	2	2	3	60	2	6	6	5	2	5	5	4	4	4	4	5	7	2	1	2	2	4	7	4	1	2	4	2	2	7	2	1	2	7	7	4	3	4	5	5	4	2	4	5	5	4
228	23	1	20	2	2	4	60	4	7	7	5	3	5	2	6	7	4	3	5	6	3	3	3	1	4	7	4	5	2	1	2	2	5	6	4	5	2	3	3	1	3	1	4	5	1	4	3	1	5
229	25	2	15	1	1	4	40	1	7	7	6	1	7	1	7	1	1	1	7	7	1	5	1	2	5	7	1	1	1	2	1	2	7	1	1	4	4	7	1	1	1	3	4	4	4	2	6	2	2
230	21	1	9	2	2	3	32	2	6	6	5	2	7	2	5	7	6	2	6	7	1	2	1	2	2	7	1	1	1	3	2	2	7	5	5	1	2	3	3	3	2	2	3	5	3	5	3	3	3
231	24	1	7	2	2	3	28	1	7	3	7	2	7	2	7	2	2	2	7	2	2	3	2	1	1	1	1	2	5	2	1	2	7	2	2	2	7	7	2	2	1	7	3	6	2	3	2	2	6
232	24	2	20	2	2	4	31	2	5	6	5	2	6	2	6	4	5	1	7	7	2	2	2	3	3	7	2	1	2	4	2	2	7	3	2	3	2	5	2	2	4	4	4	3	1	3	3	3	4
233	21	1	15	1	1	4	34	1	7	7	5	2	7	3	7	6	3	1	7	7	1	3	1	4	4	7	1	6	2	6	1	1	7	1	1	4	1	5	2	2	1	1	2	5	2	4	3	2	5
234	35	1	15	1	1	3	43	3	7	7	7	2	5	5	6	6	3	4	6	7	2	2	3	1	4	5	3	6	3	1	2	3	5	5	5	1	6	6	1	1	2	5	4	5	3	2	3	3	4
235	23	1	20	2	2	4	16	3	4	4	4	3	5	4	5	5	5	5	5	5	4	4	2	3	3	6	2	6	3	3	3	3	6	4	2	3	5	6	2	1	2	5	3	5	4	3	3	2	4
236	21	2	12	2	2	4	60	4	7	6	5	3	6	1	6	5	4	2	6	5	1	2	2	2	2	7	1	1	5	2	2	1	5	1	1	1	7	7	1	1	1	5	2	6	5	1	2	1	4
237	23	2	14	2	2	4	45	3	6	6	6	2	5	3	5	5	5	4	5	6	3	3	4	3	5	7	4	2	2	5	5	2	7	6	4	2	3	4	3	3	3	3	3	4	4	3	4	3	3
238	21	2	12	2	2	3	60	4	5	6	6	3	5	1	5	6	3	4	6	5	3	4	3	5	5	5	3	3	4	3	2	3	5	5	3	5	7	7	1	1	3	1	2	6	6	4	5	3	3
239	52	1	9	2	2	2	8	1	7	7	5	4	4	2	4	1	1	3	5	6	1	6	4	3	4	6	1	1	3	4	5	1	7	6	3	3	6	7	3	3	1	6	4	4	4	4	5	4	4
240	27	1	14	2	2	4	30	3	4	5	6	3	6	4	6	4	4	2	6	7	2	4	1	1	1	7	2	3	2	2	1	2	7	3	2	4	3	6	1	2	2	4	4	6	2	1	5	3	4
241	21	2	12	2	2	4	50	1	6	5	7	3	4	5	5	4	3	3	5	6	2	4	3	3	4	3	2	5	2	4	3	3	4	4	3	4	5	5	2	2	4	2	3	6	2	3	4	3	4
242	23	2	8	2	2	4	64	4	7	7	7	1	5	5	5	5	6	5	4	7	1	3	6	2	5	7	1	2	1	3	6	4	7	6	1	4	5	5	3	3	5	3	5	6	1	7	6	5	2
243	21	1	16	2	2	3	41	2	6	7	6	2	3	4	4	6	4	4	3	7	4	3	6	1	6	7	6	1	3	7	2	1	6	6	2	4	5	5	2	3	2	3	3	4	2	3	5	4	6
244	20	2	17	2	2	3	59	4	6	4	3	3	7	2	6	6	6	4	6	7	3	5	5	1	5	7	1	7	3	6	1	5	7	5	4	4	6	6	2	2	2	4	3	3	1	3	3	3	1
245	29	2	20	2	2	4	47	4	6	6	6	3	4	2	5	4	1	3	5	7	3	3	6	2	3	3	4	2	2	6	5	5	6	4	5	5	6	5	2	2	2	5	2	4	6	5	2	3	5
246	31	1	10	2	2	4	81	6	7	7	5	2	5	3	5	4	5	3	5	6	1	1	2	2	4	7	1	1	2	2	6	2	7	4	2	2	4	5	2	2	2	5	4	5	4	2	3	2	4
247	25	2	7	2	2	3	39	1	5	4	2	4	4	3	3	5	1	4	4	7	1	2	5	1	5	5	3	3	1	2	4	2	7	6	4	3	1	1	7	7	4	1	7	2	1	7	5	7	1
248	37	2	1	2	2	5	15	2	7	7	7	2	6	1	6	6	5	2	5	3	3	2	7	7	5	2	5	6	3	5	1	1	2	1	6	2	5	2	1	5	3	1	5	6	1	5	7	5	6
249	52	1	9	2	2	4	52	6	5	4	2	3	5	3	5	5	3	2	5	6	2	4	1	4	2	6	2	2	3	2	2	2	3	4	3	3	5	5	2	2	3	5	3	4	3	2	3	3	4
250	28	1	5	2	2	4	55	6	5	5	5	3	4	2	5	2	1	3	4	7	1	3	1	2	2	6	3	1	1	1	3	1	7	4	1	3	7	7	1	1	1	5	2	6	6	1	1	2	6
251	22	1	20	2	2	4	70	6	6	7	6	2	6	1	6	7	5	3	6	7	2	1	2	1	1	5	1	7	1	6	1	1	7	1	1	1	7	7	1	1	1	6	1	6	1	1	3	4	3
252	30	1	15	1	1	3	69	4	7	7	1	6	7	1	7	7	4	1	7	7	2	5	1	1	2	7	1	1	1	5	2	1	7	2	1	4	4	6	1	1	2	6	3	5	2	2	5	2	1
253	28	1	13	1	2	3	30	2	6	6	6	3	3	4	5	5	5	4	3	7	1	2	3	2	5	7	4	7	2	1	3	1	7	1	1	2	2	6	2	2	1	2	2	5	4	1	3	2	4
254	30	1	13	1	2	5	58	6	4	5	4	4	3	2	3	2	2	7	4	7	5	3	4	3	5	4	5	3	4	4	6	4	4	5	5	4	4	6	2	2	2	3	3	5	4	2	5	3	5
255	30	1	13	1	2	5	60	5	5	5	4	3	2	5	4	4	2	6	4	4	4	5	3	3	4	6	4	3	3	2	3	2	6	5	3	4	2	2	3	4	4	1	4	4	2	5	5	4	4
256	32	2	8	2	2	4	19	3	7	5	5	4	3	5	3	5	4	4	5	7	1	3	1	1	1	7	2	1	1	1	2	1	7	1	2	4	7	7	2	2	2	5	5	4	5	1	5	3	4
257	47	1	20	2	2	4	50	4	5	6	4	2	7	1	7	6	7	4	4	7	2	4	5	1	4	7	4	1	1	6	2	2	7	4	1	1	5	6	2	1	2	4	2	5	3	2	6	1	6
258	26	2	4	1	1	4	40	3	7	7	6	1	7	1	6	6	4	1	5	7	1	3	2	6	5	5	1	5	1	4	1	3	7	5	1	2	2	5	4	2	3	4	5	3	1	2	5	4	1
259	22	2	7	2	2	4	45	2	6	5	3	2	6	4	6	5	5	5	6	7	1	3	3	2	4	6	1	2	2	5	3	4	7	4	1	2	3	4	3	4	2	2	4	4	1	3	6	3	2
260	32	2	2	1	2	4	58	3	7	7	3	3	5	3	7	6	4	2	3	7	3	3	5	2	2	7	2	5	3	4	5	1	6	4	1	4	5	5	3	4	1	4	5	5	1	4	5	1	3
261	23	1	1	2	2	3	45	3	7	7	2	1	6	2	6	7	6	1	7	7	1	1	1	5	6	6	3	5	5	1	1	1	6	1	1	4	7	6	1	2	2	4	2	7	1	2	1	1	6
262	27	1	4	1	1	4	16	3	7	7	7	1	5	4	7	7	1	4	3	5	1	1	5	1	4	7	1	4	1	7	4	1	7	4	1	5	1	4	1	1	1	1	3	4	4	5	5	5	1
263	21	2	20	2	2	3	53	3	7	7	5	6	6	4	6	4	4	2	6	7	1	2	3	3	2	7	1	7	1	5	2	5	7	6	1	3	7	7	1	1	2	6	4	6	4	1	1	2	6
264	24	2	9	2	2	4	11	2	7	7	5	2	5	3	6	5	2	3	6	7	5	2	5	2	1	7	2	7	1	7	3	1	7	5	1	4	3	5	3	1	1	3	2	5	1	1	2	3	3
265	24	1	4	1	1	4	15	1	6	5	6	3	6	2	6	5	4	4	5	4	5	2	6	4	5	5	4	3	2	5	2	5	5	5	4	2	3	4	5	5	4	3	6	5	3	4	6	4	3
266	25	1	6	2	2	4	51	4	6	6	6	4	5	3	5	4	4	4	4	7	1	2	5	2	5	7	3	1	2	3	2	5	6	5	4	5	3	4	4	1	1	2	4	4	3	3	5	3	3
267	24	2	13	1	2	3	55	2	5	6	7	3	4	4	4	4	3	3	5	6	4	3	2	5	4	6	1	6	4	4	3	2	6	2	1	5	4	5	2	4	3	1	5	4	2	4	4	5	3
268	19	1	13	1	2	3	35	3	5	3	5	4	5	3	5	4	6	5	6	6	4	4	4	4	4	4	6	5	5	5	4	5	4	5	4	4	5	4	5	4	5	4	3	5	4	6	3	5	4
269	26	2	13	1	2	4	50	3	7	7	7	1	3	5	6	3	6	2	4	7	1	1	5	2	4	7	1	7	1	7	1	1	7	4	1	1	1	3	1	2	1	1	3	4	1	1	7	3	1
270	46	1	2	1	2	4	65	6	7	7	7	1	7	4	7	7	5	2	5	7	1	1	1	1	1	7	1	1	1	5	1	1	7	4	2	1	7	7	1	6	1	7	1	7	6	1	1	1	6
271	22	2	4	1	1	4	35	2	7	7	7	1	5	1	5	5	5	1	5	7	6	7	6	6	4	1	7	4	3	5	7	3	6	4	7	5	1	5	1	7	3	1	3	2	1	4	7	4	5
272	57	1	4	1	1	4	55	5	6	6	5	2	6	2	6	5	6	2	6	6	1	3	6	1	5	6	3	2	1	6	1	2	6	5	6	4	5	6	2	1	2	5	2	5	4	2	2	2	4
273	20	2	7	2	2	3	30	2	6	7	7	2	5	2	5	5	6	4	7	6	4	3	4	4	4	4	1	4	1	3	1	3	4	4	3	3	2	4	4	3	3	2	4	4	2	3	4	2	4
274	22	2	7	2	2	3	47	2	6	6	6	2	5	3	4	5	3	3	5	6	4	4	2	2	4	5	4	4	2	5	2	4	5	5	2	4	3	5	3	4	3	5	4	4	2	5	6	4	4
275	41	2	15	1	1	4	60	4	7	7	7	4	4	1	5	7	6	4	4	7	3	1	1	1	1	7	1	1	6	1	1	1	7	1	1	7	7	7	1	1	1	6	3	5	7	2	2	2	4
276	22	2	17	2	2	4	35	3	6	6	6	1	5	1	5	6	4	2	6	7	2	3	4	4	4	6	1	1	1	1	1	2	6	2	1	2	2	5	3	4	3	3	5	4	2	4	5	4	2
277	20	2	9	2	2	3	33	4	7	5	6	4	2	3	2	5	3	3	4	5	1	6	2	1	1	3	7	3	2	2	4	3	3	6	4	4	1	1	5	4	2	1	4	2	1	6	1	6	1
278	26	2	13	1	2	3	46	3	7	7	7	1	7	5	7	7	7	1	7	7	1	1	1	1	1	7	1	6	4	1	1	1	7	1	1	1	6	7	3	1	3	7	7	6	7	1	4	4	3
279	26	2	15	1	1	4	20	1	5	6	6	2	5	5	5	6	6	2	6	7	2	2	5	1	2	1	2	1	1	4	3	2	7	1	2	3	6	6	2	1	2	2	2	6	2	2	4	5	4
280	30	1	13	1	2	4	25	1	7	7	5	1	6	4	5	7	5	4	5	7	4	1	2	3	4	6	2	2	1	4	1	1	7	4	1	1	1	5	1	1	2	4	2	4	1	2	4	1	4
281	24	2	9	2	2	4	70	6	5	3	5	5	4	3	6	2	2	5	4	3	5	4	3	3	5	5	6	1	3	3	2	5	4	4	5	4	3	4	3	3	3	3	4	5	3	5	3	4	4
282	23	1	15	1	1	4	50	2	7	6	7	2	4	4	4	5	4	3	4	6	2	2	1	1	2	6	1	1	4	1	3	1	7	3	1	1	6	7	2	2	1	5	3	6	6	1	2	2	4
283	28	2	13	1	2	4	42	1	7	7	7	1	2	4	2	7	6	6	2	5	3	2	5	1	4	7	3	7	4	7	2	5	7	7	1	2	5	6	1	1	1	3	4	6	4	3	5	1	2
284	36	1	16	2	2	4	30	3	6	6	5	2	6	3	6	5	5	3	5	6	3	4	3	3	3	6	3	5	3	3	2	2	6	3	3	5	5	6	2	3	3	4	4	5	4	3	5	4	4
285	25	2	15	1	1	4	38	1	7	7	7	1	7	1	7	7	1	1	7	7	1	1	1	4	1	7	1	1	2	1	1	1	7	1	1	7	7	5	1	1	1	6	4	4	6	4	3	5	4
286	25	1	15	1	1	4	12	1	7	7	7	1	3	2	2	6	6	4	2	1	1	2	2	1	6	7	1	2	4	2	2	1	7	2	1	4	4	6	2	2	2	6	2	1	1	1	3	2	2
287	60	1	15	1	1	3	56	3	5	7	5	1	2	3	7	1	1	4	4	7	1	3	1	1	6	5	1	7	1	1	1	1	7	1	6	4	7	7	2	1	1	7	1	2	1	2	2	2	1
288	27	1	15	1	1	4	50	2	6	7	6	4	5	1	5	5	5	1	5	6	1	1	2	1	6	7	3	7	2	1	1	1	7	2	1	2	6	6	5	1	3	5	5	5	2	6	7	5	5
289	31	2	2	1	2	4	39	1	1	7	6	6	4	4	4	4	4	4	4	6	1	4	1	4	4	6	4	6	1	4	7	1	6	4	1	5	5	5	2	4	4	5	5	4	1	2	5	4	2
290	43	2	9	2	2	3	1	1	7	7	6	1	7	2	7	4	5	4	6	7	2	1	2	1	5	7	1	1	2	1	1	1	7	2	1	2	6	7	1	1	1	5	2	5	4	1	4	3	6
291	19	2	9	2	2	4	40	4	6	7	5	3	3	4	5	4	3	7	2	5	6	3	5	4	4	5	3	4	4	5	3	6	4	4	4	5	5	3	3	3	5	1	3	2	2	4	6	3	4
292	28	1	14	2	2	3	40	2	5	6	5	2	5	3	4	5	5	4	4	6	2	2	2	3	3	6	2	4	2	2	2	2	6	2	1	2	3	3	4	3	3	3	3	4	3	4	5	4	4
293	23	2	3	1	1	3	13	2	7	6	6	2	5	3	6	3	5	2	6	4	3	5	5	3	5	6	4	4	4	3	2	4	6	6	4	5	5	5	4	4	2	4	5	4	4	5	6	3	4
294	45	1	5	2	2	3	60	5	7	7	6	2	7	1	7	6	3	1	7	7	1	2	1	2	1	7	2	3	1	1	1	1	7	1	1	2	6	6	1	2	1	7	6	6	5	1	4	1	4
295	45	1	5	2	2	3	61	5	7	7	6	2	7	1	7	7	5	1	6	7	1	2	1	1	1	7	1	6	1	2	1	1	7	1	1	2	6	6	2	1	1	6	1	6	6	1	4	2	4
296	22	2	9	2	2	4	36	3	7	7	7	1	6	5	7	7	7	1	6	7	1	1	2	2	1	7	1	1	2	4	1	1	7	3	3	1	6	6	1	2	1	4	4	6	5	2	2	2	4
297	23	2	16	2	2	4	25	3	7	6	7	1	6	5	6	4	3	1	5	5	2	2	6	1	5	7	5	7	3	1	1	1	7	6	1	4	6	6	1	4	2	7	2	7	2	1	7	4	4
298	20	2	7	2	2	3	43	2	7	7	7	1	7	4	7	4	4	2	7	7	1	3	3	3	1	6	1	1	3	1	2	4	7	4	1	3	3	7	4	5	2	5	5	3	3	6	6	1	6
299	23	1	5	2	2	4	67	5	6	6	6	2	3	5	2	6	5	3	2	3	5	5	4	4	4	6	3	3	1	3	2	3	5	6	4	4	3	4	3	3	2	3	3	5	2	5	6	2	3
300	20	1	7	2	2	3	69	6	7	7	6	2	7	6	6	4	3	3	6	2	2	1	1	1	6	7	1	7	1	6	1	6	7	5	1	1	6	5	1	5	2	5	2	5	1	6	5	2	4
301	34	2	11	2	2	5	22	2	7	5	5	2	5	2	6	4	4	3	4	5	3	4	1	2	3	6	2	2	3	1	1	3	7	2	2	4	3	3	2	2	2	1	3	4	1	3	6	4	2
302	21	1	15	1	1	2	30	2	6	6	6	2	6	2	6	6	6	2	6	6	2	6	2	1	4	6	1	6	1	1	2	1	7	6	1	6	2	2	3	7	3	2	7	1	1	7	7	2	2
303	31	1	13	1	2	4	50	4	7	7	7	1	2	3	3	6	5	3	5	7	1	1	5	1	5	7	1	2	1	6	1	5	7	5	5	2	3	6	4	4	3	1	4	2	3	6	3	3	3
304	20	1	4	1	1	4	1	1	7	7	5	5	1	5	2	1	1	6	1	5	6	2	4	7	6	6	4	6	6	3	2	4	5	6	5	6	3	4	3	3	4	3	6	5	1	3	7	5	1
305	29	1	4	1	1	5	55	4	7	7	5	2	5	3	5	5	4	2	5	7	5	1	2	5	2	7	1	1	2	2	2	1	7	3	5	3	3	5	2	4	1	3	3	4	1	2	6	3	4
306	22	1	3	1	1	3	39	1	7	7	7	1	7	1	7	7	5	1	7	7	1	1	1	1	1	7	1	7	1	1	1	1	7	1	1	1	7	7	1	1	1	7	4	7	6	5	1	4	7
307	56	2	15	1	1	4	81	3	7	7	7	7	4	1	7	7	7	1	1	4	1	1	1	7	6	7	1	6	1	1	4	1	7	5	1	4	6	7	1	1	1	7	2	4	4	1	1	4	6
308	22	1	4	1	1	3	35	1	7	7	5	5	5	3	5	7	6	1	2	7	1	2	5	2	6	7	1	4	1	6	5	2	7	2	6	2	6	7	1	2	1	7	5	5	4	1	2	4	6
309	24	2	15	1	1	3	32	1	7	7	7	2	5	6	5	5	2	3	5	7	4	5	3	1	5	7	5	3	4	3	1	4	5	4	2	4	5	5	2	2	1	3	2	4	2	1	4	6	4
310	21	1	15	1	1	3	44	2	7	7	7	2	5	1	5	6	6	2	5	7	1	1	6	1	5	7	4	2	1	4	1	1	7	3	1	1	6	5	2	1	3	5	3	5	5	1	2	2	4
311	42	1	4	1	1	4	22	1	7	7	4	1	7	2	7	7	6	2	7	7	2	1	2	1	2	6	2	6	1	5	1	1	7	4	1	2	7	7	1	1	1	7	1	4	1	1	2	1	4
312	25	2	4	1	1	4	70	4	7	7	6	2	7	2	7	6	3	2	7	7	1	4	1	4	6	6	1	1	3	1	1	1	7	2	1	4	6	5	2	4	3	4	3	5	2	4	5	4	2
313	25	1	4	1	1	3	40	4	4	7	5	1	7	1	7	1	1	1	7	7	1	1	7	2	7	7	1	4	1	7	7	3	7	7	7	1	4	7	4	1	5	7	7	3	1	7	7	4	1
314	25	1	4	1	1	5	69	4	7	7	6	4	6	2	3	6	1	1	4	7	1	1	5	1	6	7	1	7	7	6	7	2	7	5	7	6	1	2	5	3	2	3	6	5	1	6	7	1	5
315	28	1	3	1	1	3	0	2	6	1	7	2	4	1	4	1	1	7	1	7	1	4	3	7	7	7	7	4	7	1	7	1	7	6	1	7	7	7	1	3	1	7	1	7	1	1	7	1	4
316	63	1	13	1	2	4	39	4	1	1	1	3	2	4	4	1	1	6	1	4	5	6	2	5	5	3	4	3	3	2	6	5	4	5	4	7	3	4	2	6	4	4	3	4	3	5	5	4	4
317	22	2	4	1	1	4	36	3	3	3	5	5	4	6	5	3	3	7	3	3	6	6	2	3	6	4	4	6	6	1	5	3	2	3	4	6	1	3	2	3	4	1	5	4	1	4	7	5	3
318	25	1	2	1	2	3	35	3	7	7	5	1	7	1	7	7	7	1	7	7	1	1	1	1	1	7	1	1	1	1	1	1	7	1	1	1	6	6	2	1	1	1	2	6	1	1	2	1	4
319	24	2	15	1	1	4	45	2	7	6	6	1	6	1	5	7	5	4	5	7	1	1	2	1	3	7	2	2	6	4	2	1	7	2	2	7	5	5	3	3	1	2	5	4	4	2	5	2	5
320	24	1	4	1	1	4	0	1	6	6	6	3	6	4	2	4	3	6	4	7	5	5	1	1	5	7	1	1	1	6	5	1	7	1	1	2	5	7	2	6	1	4	6	1	2	5	7	5	4
321	28	1	3	1	1	4	53	3	7	6	5	2	3	2	3	6	7	2	3	7	1	1	1	1	3	7	2	6	1	2	1	1	7	2	1	1	3	6	2	1	1	3	3	5	3	2	4	2	3
322	29	2	15	1	1	5	24	3	7	7	6	2	6	2	6	3	5	2	6	7	1	5	1	1	3	7	2	1	1	1	2	1	7	6	1	3	3	5	2	1	2	2	5	4	1	1	6	2	4
323	23	2	15	1	1	4	59	3	4	5	6	3	5	3	5	3	4	3	5	6	3	2	2	1	2	7	3	1	1	1	2	3	6	3	2	3	5	5	3	3	4	5	5	5	3	4	4	4	4
324	23	1	3	1	1	4	70	3	6	7	2	1	7	1	7	7	6	3	7	7	5	4	5	1	4	7	2	1	3	5	1	1	7	1	5	2	3	5	1	1	1	1	4	7	3	2	1	1	5
325	22	2	13	1	2	4	55	3	5	5	5	3	6	3	6	6	5	2	6	5	1	4	2	2	3	6	1	2	1	1	2	5	5	5	2	4	6	4	2	2	2	1	2	4	3	4	5	3	5
326	22	1	13	1	2	3	27	1	6	7	4	6	2	3	2	2	1	7	2	6	2	4	5	3	4	7	1	1	1	4	1	4	7	5	5	4	2	2	4	2	4	1	5	2	2	5	6	3	1
327	35	1	4	1	1	5	58	3	7	7	7	1	7	1	7	7	7	1	6	7	1	2	1	2	1	7	1	1	4	1	1	1	7	1	1	2	4	6	2	1	2	3	4	6	4	4	3	3	4
328	20	1	13	1	2	3	34	2	7	6	6	1	3	4	3	4	3	5	3	7	2	2	6	1	2	6	2	1	2	5	4	1	7	2	5	2	4	5	3	2	2	5	4	4	3	3	3	3	5
329	36	2	2	1	2	4	60	6	7	7	6	1	7	1	7	7	5	1	7	7	1	2	1	1	4	7	1	7	1	4	1	6	7	1	2	2	7	7	1	1	1	7	2	7	6	1	4	1	6
330	25	2	15	1	1	4	50	4	7	7	7	1	4	4	4	5	6	3	4	6	1	1	1	3	4	7	1	5	1	1	1	2	7	2	1	1	7	7	1	3	4	5	5	5	1	5	6	3	4
331	27	2	4	1	1	4	41	4	7	7	6	1	2	3	4	6	6	6	3	7	1	3	1	1	4	7	1	1	1	2	1	1	7	4	1	4	5	6	2	2	1	4	2	4	1	2	5	4	4
332	29	2	15	1	1	3	38	2	5	6	5	3	4	4	5	6	5	4	4	6	2	3	1	3	3	6	3	2	3	1	2	1	6	2	2	3	5	6	1	2	2	4	3	5	5	2	2	3	4
333	42	1	3	1	1	3	70	4	7	7	5	2	6	2	6	6	6	2	6	6	1	2	1	1	1	6	3	1	1	2	1	1	7	3	1	2	7	7	1	1	2	6	2	6	5	1	2	2	3
334	20	1	15	1	1	4	18	3	7	5	4	2	6	1	7	6	5	2	6	6	2	1	1	2	1	7	1	1	2	1	1	2	7	1	1	1	7	5	1	1	1	2	1	5	3	1	2	1	7
335	28	2	15	1	1	5	34	4	6	4	6	1	7	1	7	6	4	2	7	7	1	2	1	1	1	7	1	7	1	1	1	1	7	4	1	1	6	6	3	2	1	1	3	4	1	1	5	2	4
336	38	1	15	1	1	5	47	3	7	7	7	1	7	1	7	7	7	1	7	7	1	1	1	1	1	7	1	1	4	1	1	1	7	1	1	4	7	7	2	1	1	7	2	7	6	1	4	3	7
337	34	1	15	1	1	4	37	1	7	6	5	2	6	1	6	6	4	2	7	7	3	1	1	3	2	7	2	2	2	2	1	2	7	1	5	4	6	6	2	1	2	6	2	6	2	1	5	2	4
338	24	2	3	1	1	4	21	2	5	6	7	1	4	4	5	5	4	4	4	5	3	3	2	2	4	6	2	5	3	2	2	2	6	2	3	4	4	6	2	3	2	4	3	4	3	3	4	5	4
339	27	2	4	1	1	4	50	3	7	7	6	1	6	5	6	7	3	2	5	7	3	1	1	1	5	7	1	7	5	5	1	1	7	2	1	3	5	5	1	2	1	2	5	6	1	6	6	1	4
340	35	1	4	1	1	4	20	1	7	6	6	3	6	3	6	6	5	3	6	7	3	2	4	2	4	7	4	4	2	5	2	2	7	6	3	1	2	6	1	1	1	4	1	6	4	2	2	2	4
341	23	1	4	1	1	3	30	2	6	7	5	2	6	2	5	7	4	3	5	4	1	2	1	1	1	7	1	1	2	1	3	1	7	1	1	4	3	4	4	4	4	4	3	4	4	3	4	4	4
342	34	1	4	1	1	3	46	3	7	7	7	4	1	6	1	4	4	5	1	7	7	3	5	4	1	7	1	7	3	7	1	3	7	1	1	2	4	5	1	1	1	3	3	4	1	2	7	1	1
343	19	2	3	1	1	4	65	2	7	7	7	1	7	1	7	6	6	1	6	7	2	1	4	1	1	6	1	1	1	1	2	1	7	5	1	1	3	5	1	1	1	5	1	4	1	1	3	1	5
344	24	2	15	1	1	4	50	4	7	7	7	1	5	2	6	7	7	1	7	7	1	2	1	4	5	7	1	7	1	1	6	1	7	3	1	4	6	7	1	5	1	6	3	5	3	4	4	2	5
345	22	1	15	1	1	3	30	1	7	7	7	4	7	1	7	7	6	1	6	4	1	1	4	2	6	6	1	6	5	3	2	1	6	4	6	4	6	6	1	1	1	5	1	5	1	3	2	1	4
346	21	1	15	1	1	4	40	3	7	7	4	1	7	1	7	7	7	1	7	7	1	1	5	1	5	7	1	1	1	7	2	1	7	5	1	4	7	7	1	4	1	6	4	6	4	3	4	5	3
347	28	1	4	1	1	3	50	2	7	6	6	2	2	3	5	5	2	2	6	6	1	2	6	4	4	5	5	4	1	7	1	1	7	7	1	4	6	6	1	4	3	4	3	4	1	2	4	4	4
348	31	2	15	1	1	4	51	2	7	6	6	3	5	2	6	6	6	3	6	4	1	2	2	3	2	6	4	3	3	2	2	4	6	2	2	4	4	5	3	4	3	5	2	6	3	5	6	4	4
349	21	1	4	1	1	4	56	3	6	5	6	3	6	2	6	6	5	2	5	7	2	2	5	2	5	6	2	1	3	5	3	5	6	5	2	3	6	6	2	2	2	5	3	6	5	3	2	3	2
350	26	2	13	1	2	4	65	5	7	7	5	2	7	2	7	7	7	6	5	6	3	3	1	4	4	7	2	1	2	1	1	3	7	1	1	4	5	7	1	4	1	7	1	5	2	1	4	2	4
351	33	1	15	1	1	3	35	1	5	6	6	3	6	3	6	5	5	2	6	3	4	5	3	4	4	4	4	2	3	3	3	2	4	4	2	4	5	5	4	6	4	6	4	4	3	5	4	4	5
352	24	1	4	1	1	4	70	5	7	7	6	2	6	1	5	6	6	2	6	3	2	5	6	1	5	7	2	4	1	6	3	2	7	5	6	2	3	1	2	1	1	6	2	5	1	2	6	3	3
353	27	2	4	1	1	4	70	4	7	7	7	1	4	6	5	5	4	3	4	7	1	1	4	3	1	7	1	1	2	1	1	2	7	2	1	3	5	6	1	4	3	4	4	5	2	3	4	4	6
354	25	2	15	1	1	4	49	3	6	5	5	2	6	2	6	5	3	6	6	6	2	2	3	4	3	7	3	3	2	2	4	1	6	3	2	4	5	6	1	3	2	6	3	6	4	4	3	2	5
355	22	2	4	1	1	4	45	3	7	7	7	2	4	3	3	5	5	4	3	5	4	1	4	2	2	7	2	2	1	2	3	3	6	3	2	2	2	3	4	5	3	2	5	4	1	3	6	3	3
356	27	1	4	1	1	4	12	1	7	6	5	2	4	2	6	6	7	2	6	7	1	1	2	2	2	7	1	2	1	1	2	1	7	1	2	2	3	4	2	2	2	2	4	4	2	3	6	3	3
357	24	2	15	1	1	3	50	2	7	7	5	1	3	2	6	7	7	1	7	7	1	1	1	1	1	7	1	7	1	1	1	1	7	2	1	1	6	1	1	1	1	4	3	3	1	5	6	1	4
358	31	2	4	1	1	4	55	3	6	6	6	1	2	1	4	7	1	5	2	6	2	6	2	7	6	3	4	2	4	2	6	2	3	6	6	4	4	5	2	5	3	2	5	3	3	3	3	4	4
359	36	2	4	1	1	3	47	4	6	7	7	4	4	5	3	4	4	4	4	5	1	2	2	2	1	7	5	7	3	1	2	6	7	5	1	7	7	7	4	5	2	7	7	6	3	5	6	6	5
360	27	2	4	1	1	5	52	3	7	7	7	4	4	1	4	7	3	4	6	4	3	1	1	4	5	7	1	7	1	1	4	1	7	7	4	4	7	4	1	1	4	1	5	4	1	4	1	1	1
361	20	1	15	1	1	4	64	4	7	7	5	1	7	1	7	7	7	1	7	7	1	1	6	1	5	7	1	1	1	6	1	1	7	6	6	1	1	3	4	1	2	1	1	4	1	2	1	1	4
362	25	2	4	1	1	4	60	2	7	7	7	1	7	1	7	7	7	1	7	7	1	1	1	1	7	7	1	1	1	1	1	1	7	1	7	1	6	7	1	1	1	1	1	7	4	1	7	1	1
363	26	1	15	1	1	3	75	3	7	7	5	1	5	1	6	4	3	4	5	7	2	4	1	3	1	7	1	1	5	1	1	1	7	1	5	4	1	4	3	5	3	1	5	4	2	3	5	3	4
364	22	2	4	1	1	4	70	4	7	6	6	1	6	1	6	7	7	2	6	7	1	1	6	4	1	7	1	1	1	4	1	1	7	5	1	1	7	7	1	1	1	5	1	7	5	1	6	2	4
365	26	1	4	1	1	3	67	3	5	5	2	2	4	4	5	4	4	3	6	6	6	3	5	6	5	6	3	2	1	3	3	2	6	6	2	4	6	6	2	3	3	2	5	4	1	5	6	3	2
366	25	2	4	1	1	5	48	5	7	7	7	1	4	4	4	6	3	5	3	7	1	1	7	3	1	7	1	7	1	4	1	1	7	4	1	1	2	5	2	2	2	3	1	4	1	6	5	3	2
367	43	1	15	1	1	3	45	3	7	7	6	2	3	2	5	4	3	3	4	7	2	4	2	2	4	6	2	5	1	5	5	1	7	4	4	4	5	6	2	2	3	3	6	4	4	4	4	4	2
368	32	1	13	1	2	3	25	2	7	7	6	4	4	1	4	5	4	5	5	7	1	1	1	1	1	7	2	7	1	1	7	1	7	1	6	4	4	7	1	1	1	4	4	4	1	2	7	4	4
369	23	2	13	1	2	3	31	4	7	7	5	1	7	1	7	7	3	5	3	7	1	1	1	7	1	7	2	1	1	1	2	1	6	1	1	1	2	5	2	3	2	2	6	4	1	3	3	3	3
370	23	1	15	1	1	3	55	1	7	5	2	2	5	3	4	1	4	2	3	6	5	7	1	2	4	3	1	4	4	4	3	1	4	1	4	4	4	7	2	4	2	2	1	4	1	1	6	2	3
371	23	2	4	1	1	3	30	3	7	7	7	1	6	4	5	6	6	2	6	7	2	1	2	5	4	7	1	4	2	6	2	1	7	4	2	4	6	6	2	3	2	5	3	4	3	4	6	2	3
372	40	2	13	1	2	4	50	2	7	7	6	1	7	1	7	7	5	3	6	7	1	1	4	1	6	7	1	7	1	6	1	1	7	7	7	1	3	2	4	4	4	5	5	1	1	5	7	4	4
373	25	1	3	1	1	4	50	3	6	7	7	1	4	5	4	7	6	6	3	7	1	1	1	1	2	7	1	7	1	1	4	1	7	1	1	1	5	7	1	1	1	6	1	6	7	1	3	1	5
374	22	2	4	1	1	4	35	2	7	7	7	1	6	3	5	7	5	4	6	7	1	2	2	3	5	7	1	1	1	2	2	4	7	1	1	2	6	6	1	3	2	6	4	6	3	2	4	3	4
375	33	2	4	1	1	4	50	3	6	5	5	1	3	4	4	6	4	3	3	3	4	3	5	6	7	6	2	5	4	6	3	4	5	6	3	2	5	7	2	7	2	6	5	1	1	6	7	4	1
376	28	2	13	1	2	4	42	2	7	7	7	1	7	1	7	7	7	2	7	7	1	3	1	1	4	7	4	7	4	4	1	3	7	3	1	1	2	5	2	5	1	4	4	2	1	4	7	4	4
377	22	1	3	1	1	3	50	1	6	7	5	2	7	1	6	5	4	2	6	7	1	1	6	1	5	7	3	2	3	7	1	1	6	2	3	3	4	5	2	1	2	5	4	5	2	2	2	2	4
378	29	2	4	1	1	4	40	4	7	6	5	4	5	1	5	7	1	2	5	5	1	4	5	1	2	7	1	5	1	6	1	1	7	1	2	5	3	7	5	1	1	4	6	3	2	5	2	4	5
379	22	2	13	1	2	4	30	1	6	5	5	4	6	6	5	1	5	5	5	5	3	2	3	4	5	6	2	6	3	5	3	4	5	3	5	4	4	4	3	3	4	3	5	4	2	5	3	3	4
380	31	1	15	1	1	4	50	2	7	7	5	3	6	2	6	7	5	2	6	6	2	2	1	3	4	7	3	4	2	1	5	1	6	2	2	2	5	6	2	2	2	5	3	6	3	2	4	2	4
381	31	2	15	1	1	4	50	4	7	7	5	2	5	5	5	7	4	1	6	4	2	1	1	4	2	7	1	5	4	1	2	5	7	3	1	5	4	4	3	3	1	4	5	4	3	4	4	5	3
382	27	2	13	1	2	4	18	1	6	7	7	1	6	1	7	5	6	3	6	1	2	1	4	1	4	6	1	6	4	6	1	5	7	5	2	5	3	5	3	4	2	4	3	5	1	6	6	2	4
383	21	2	13	1	2	3	41	3	5	6	6	2	4	3	4	7	4	6	3	7	1	2	2	2	5	7	1	5	3	3	1	2	6	2	2	4	5	5	2	2	2	4	4	6	4	2	2	2	6
384	26	2	15	1	1	3	58	4	6	5	5	5	6	6	5	3	5	5	6	6	2	2	4	2	4	6	1	6	3	4	5	2	7	5	3	2	6	5	2	5	2	6	3	5	3	3	5	2	4
385	26	2	3	1	1	3	60	6	7	7	6	1	7	1	7	7	6	2	6	7	1	1	1	1	1	7	1	1	1	1	1	1	6	1	5	1	5	6	1	1	1	3	1	4	2	2	2	1	4
386	22	1	4	1	1	4	25	2	4	4	4	4	4	4	4	4	4	4	4	4	4	4	4	4	4	4	4	4	4	4	4	4	4	4	4	4	5	7	5	5	5	7	5	7	7	4	7	4	4
387	22	1	4	1	1	3	39	1	6	4	6	4	5	3	5	1	2	6	4	4	4	4	1	4	4	5	2	3	3	1	4	3	4	6	2	4	6	7	2	3	2	6	3	6	3	3	3	2	4
388	21	1	15	1	1	4	39	3	5	7	7	3	6	1	6	6	5	3	6	7	1	3	5	1	1	7	1	7	4	4	2	1	6	4	1	1	6	7	1	1	1	6	2	6	5	1	2	1	4
389	26	2	4	1	1	5	53	4	6	6	6	3	3	1	4	6	4	6	5	4	4	2	5	2	6	5	3	1	2	6	1	2	7	3	5	2	1	2	3	5	4	1	5	4	1	3	5	3	4
390	30	2	15	1	1	4	65	2	7	7	7	1	4	4	5	7	5	3	5	7	1	1	5	2	1	7	1	4	1	5	2	1	7	2	1	2	6	6	2	1	2	5	5	6	5	1	3	5	4
391	33	1	15	1	1	3	54	5	7	7	5	1	5	4	4	4	6	4	4	7	1	1	1	3	1	7	1	2	2	4	1	1	7	1	2	2	6	6	2	1	1	5	1	6	5	1	3	2	6
392	23	1	13	1	2	4	55	3	7	6	6	2	6	2	6	6	6	1	5	7	1	2	1	1	6	7	1	7	1	2	3	5	7	5	1	4	6	7	1	2	2	3	5	5	2	3	2	2	5
393	31	1	4	1	1	4	25	1	5	6	4	2	7	1	5	5	5	1	7	7	2	1	1	1	3	5	2	7	1	1	1	1	6	1	3	5	3	5	2	3	3	5	4	2	2	4	4	3	4
[truncated: 29 more columns]
