# Supplementary material for: Attitudes towards Italian Mafias Scale (AIMS): development and validation
Source: PeerJ. 2023 Oct 24;11:e16120. doi: 10.7717/peerj.16120 (PMC10607589; doi:10.7717/peerj.16120)
Supplement: Supplemental Information 3 [file peerj-11-16120-s003.csv]

SUB_ID	AGE	GENDER	BIRTH_REGION	EDUCATION	INCOME	SES	E1	E2	E3	E4	E5	E6	E7	E8	E9	E10	E11	E12	B1	B2	B3	B4	B5	B6	B7	B8	B9	B10	B11	B12	B13	B14	B15	B16	B17	B18	B19	B20	B21	B22	B23	B24	C1	C2	C3	C4	C5	C6	C7
12645458012	39	Femmina	Toscana	Master post-lauream/Dottorato	>50.001	60	0	0	60	1	1	1	1	1	1	2	3	1	1	1	2	2	1	3	2	1	1	1	1	3	3	1	1	2	1	1	3	2	1	1	1	1	1	3	1	1	1	2	3
12644781914	42	Femmina	Lombardia	Laurea	10.001-20.000	34
12643597664	23	Preferisco non dirlo	Trentino-Alto Adige	Laurea	40.001-50.000	70													1	1	3	2	1	4	3	1	1	1	2	3	6	1	1	3	1	1	1	2	3	1	1	1
12624386181	26	Maschio	Toscana	Laurea	10.001-20.000	18
12623398888	22	Femmina	Sardegna	Laurea	<10.000	11
12623130104	24	Femmina	Campania	Laurea	10.001-20.000	56	0	0	25	1	3	1	1	1	1	3	3	1	1	1	2	3	1	4	2	1	1	1	1	4	5	1	1	3	1	1	7	1	3	1	1	1	1	3	1	1	1	4	3
12622744919	24	Femmina	Lazio	Laurea	20.001-30.000	46	0	0	32	1	1	1	2	1	2	2	3	1	1	1	3	4	1	3	4	1	1	1	1	2	5	1	1	3	1	1	2	1	3	2	1	1	2	2	1	1	2	3	1
12621875248	24	Femmina	Lombardia	Laurea	20.001-30.000	47	1	0	70	1	3	1	3	2	3	4	1	1	1	1	3	4	1	5	3	1	1	1	1	3	3	1	1	2	1	1	4	4	3	1	1	1	3	2	3	1	1	5	4
12611629437	25	Femmina	Campania	Laurea	40.001-50.000	64													3	2	2	6	1	3	3	1	1	1	1	1	1	1	1	2	1	1	2	3	2	1	1	1	2	2	1	1	1	1	1
12607264316	24	Maschio	Sardegna	Laurea	20.001-30.000	54	18	0	32	2	2	1	1	2	1	5	3	1	3	3	1	1	1	5	1	1	1	1	1	2	3	3	1	1	3	2	4	4	2	2	1	3	3	2	1	1	1	7	1
12606444984	28	Femmina	Lazio	Laurea	10.001-20.000	29	0	0	75	1	1	1	1	1	2	3	1	1	1	1	4	3	1	5	2	1	1	1	1	4	4	2	2	4	1	1	6	2	3	1	1	1	3	5	1	1	1	5	1
12605538210	23	Femmina	Lombardia	Licenza Media-Superiore	>50.001	68	0	0	84	1	1	1	1	1	1	3	2	1	1	1	2	3	1	6	3	1	1	1	1	7	7	1	2	5	1	1	7	2	7	1	1	1	1	1	1	1	1	1	4
12605067187	24	Maschio	Campania	Laurea	10.001-20.000	34	0	0	2	2	2	1	2	1	4	2	2	2	1	3	4	3	1	5	5	1	1	1	1	1	3	1	1	3	1	1	4	6	3	1	1	1	1	1	1	1	1	3	1
12605064887	21	Femmina	Veneto	Laurea	20.001-30.000	52	0	0	78	3	1	1	1	2	2	2	1	1
12604935582	25	Femmina	Lombardia	Laurea	10.001-20.000	56	0	0	0	1	3	1	3	3	3	3	1	1
12604820901	28	Femmina	Piemonte	Laurea	40.001-50.000	52	0	0	0	1	1	1	1	1	3	3	4	1	1	1	4	3	1	6	4	1	1	1	1	3	1	4	2	2	1	1	5	4	4	1	1	1	3	1	2	1	2	3	3
12604773507	25	Femmina	Toscana	Laurea	10.001-20.000	61	0	0	100	1	2	1	1	1	2	3	1	1	1	1	2	1	1	5	1	1	1	1	1	2	2	1	1	2	1	1	3	1	1	1	1	1	1	1	1	1	1	3	1
12604718051	24	Femmina	Lombardia	Laurea		59	4	12	71	3	3	2	2	2	3	3	1	1	1	1	3	2	1	5	3	1	2	1	1	4	3	2	2	1	1	1	5	2	3	1	1	1	3	3	1	2	3	2	3
12604714553	25	Femmina	Lazio	Master post-lauream/Dottorato	10.001-20.000		0	0	1	1	1	1	1	1	2	3	4	1	1	1	4	4	1	4	1	1	1	1	1	4	4	1	1	4	1	1	3	1	2	1	1	1
12604713921
12603848981	61	Femmina	Liguria	Licenza Media-Superiore	30.001-40.000	47	0	0	68	1	1	1	2	1	2	4	2	1	1	1	2	2	1	3	2	1	1	1	1	1	1	1	1	2	1	1	2	1	2	1	1	1	1	1	1	1	1	1	4
12603302533
12596411502		Maschio	Lazio	Licenza Media-Superiore	20.001-30.000	51	0	6	79	1	1	1	1	1	1	1	2	1	1	1	3	4	2	6	3	1	1	1	1	3	2	1	1	3	1	2	4	5	3	3	2	2	1	2	1	1	2	1	1
12584617011	27	Maschio	Liguria	Master post-lauream/Dottorato	20.001-30.000	55	0	0	0	1	1	1	1	1	5	5	1	1	1	1	3	7	1	6	1	1	1	1	1	1	2	7	1	2	1	1	2	5	2	1	1	1	2	1	1	1	1	1	2
12577166976	20	Femmina	Lazio	Licenza Media-Superiore	20.001-30.000	49													1	1	3	3	1	4	1	1	1	1	1	2	4	3	1	1	1	1	3	2	3	1	1	1
12574269494	29	Femmina	Abruzzo	Laurea	<10.000	48	0	0	49	1	1	1	1	1	3	6	1	1	1	1	3	1	1	4	6	1	1	1	1	1	4	1	1	1	1	1	3	2	2	1	1	1	1	1	1	1	1	1	1
12571324540	22	Femmina	Abruzzo	Laurea	30.001-40.000	50	0	24	0	2	2	1	1	3	1	5	1	1	1	1	7	1	1	1	1	1	1	1	1	7	2	1	1	1	1	1	7	1	7	1	1	1
12565560144	20	Femmina	Lazio	Laurea	20.001-30.000	50	0	0	74	1	1	1	1	1	4	3	3	1	1	1	2	5	1	4	2	1	1	1	1	2	3	1	1	2	1	1	3	1	4	1	1	1	1	2	1	1	1	1	1
12563906611		Femmina	Sicilia	Master post-lauream/Dottorato	<10.000	3	52	56	58	7	1	1	7	7	7	7	7	1	7	1	5	1	1	4	4	1	1	1	1	7	7	3	4	7	1	1	4	1	4	1	1	1
12561836774	35	Femmina	Lombardia	Laurea	>50.001	78	0	0	100	1	1	1	1	1	1	1	1	1	1	1	1	1	1	1	1	1	1	1	1	1	1	1	1	1	1	1	1	1	1	1	1	1	4	1	1	1	1	1	4
12557964269	25	Femmina	Lazio	Laurea	>50.001	85	23	13	76	1	2	2	1	2	3	5	3	7	1	1	7	4	1	4	3	1	5	1	1	2	5	1	1	4	1	1	4	2	6	1	1	1	4	2	2	1	1	5	2
12552500523	47	Femmina	Campania	Laurea	20.001-30.000	51	0	0	70	1	2	1	1	1	2	2	1	1	1	1	2	2	1	4	2	1	1	1	1	2	4	1	1	2	1	1	2	2	2	1	1	1	1	1	1	1	1	1	2
12551200497
12551168308	25	Maschio	Lazio	Laurea	>50.001	67	0	0	50	1	1	1	1	1	3	3	3	2	1	1	3	4	2	5	3	1	1	1	1	1	2	4	1	1	1	1	4	4	3	1	1	1	1	1	1	1	1	2	3
12550874442	23	Femmina	Campania	Licenza Media-Superiore	10.001-20.000	28	0	0	74	2	3	1	3	3	4	1	2	1	1	1	1	1	1	3	1	1	1	1	1	1	3	1	1	1	1	1	3	1	1	1	1	1	1	1	1	1	1	4	1
12549729250	20	Femmina	Campania	Laurea	10.001-20.000	68
12546978808	22	Femmina	Campania	Laurea		72	0	0	100	1	1	1	1	1	1	3	1	1	1	1	1	1	1	7	5	1	4	1	1	1	1	1	1	1	1	1	7	1	1	1	1	1	1	1	1	1	1	1	1
12544591103		Femmina	Piemonte	Laurea	10.001-20.000
12544093670	21	Femmina	Lazio	Licenza Media-Superiore	<10.000	0	8	0	10	1	1	1	1	1	7	5	5	1	1	1	4	2	2	6	3	1	1	1	1	3	1	1	1	4	1	1	5	1	4	1	1	1	2	1	1	1	1	5	1
12543655763	21	Femmina	Lazio	Laurea	20.001-30.000	50	0	0	19	1	2	1	1	1	3	6	2	1	1	1	1	2	1	6	1	1	1	1	1	2	2	1	1	2	1	1	4	2	2	1	1	1	1	2	1	1	1	2	2
12543619168	23	Maschio	Lazio	Laurea	>50.001		16	0	50	2	3	1	2	2	3	3	5	2	1	1	4	4	1	4	3	1	1	1	1	3	4	3	2	4	1	1	3	3	4	2	1	1	4	4	2	1	1	4	4
12543193328	20	Femmina	Lazio	Laurea	20.001-30.000		0	0	11	3	4	1	3	3	2	1	4	2	2	2	4	4	1	4	4	1	4	1	2	2	7	5	5	3	3	1	7	6	3	1	1	1	4	4	1	1	1	3	4
12542935879	21	Femmina	Lazio	Licenza Media-Superiore	>50.001	62
12542912754	24	Maschio	Lazio	Laurea	20.001-30.000	61	0	0	100	1	4	1	1	1	2	5	1	1	1	1	1	1	1	2	1	1	1	1	1	1	1	1	1	1	1	1	4	1	1	1	1	1	1	1	1	1	1	1	2
12542887449		Femmina	Sardegna	Licenza Media-Superiore	10.001-20.000		0	2	59	1	1	1	2	1	1	4	2	2
12542886686	24	Maschio	Lazio	Laurea	30.001-40.000	55	0	0	27	1	1	1	1	1	1	1	1	1	1	4	3	4	3	4	2	1	4	1	3	3	4	1	1	1	1	1	5	1	1	1	1	1	1	1	1	1	1	3	1
12542859434	20	Femmina	Lazio	Laurea	30.001-40.000	59	0	0	2	1	1	1	1	1	3	4	1	1	1	1	1	1	1	5	1	1	1	1	1	3	3	1	1	1	1	1	3	2	2	1	1	1	1	1	1	1	1	1	1
12542813422	26	Femmina	Lazio	Laurea	<10.000	85	0	0	100	3	2	1	2	2	2	3	1	1	1	1	4	2	2	7	4	1	7	1	1	4	3	1	1	3	1	1	4	2	5	1	1	1	4	2	3	1	1	3	1
12542810633	22	Femmina	Lazio	Licenza Media-Superiore	20.001-30.000	38	0	14	50	1	2	1	2	1	5	3	2	1	1	1	2	2	1	3	2	1	1	1	1	1	3	1	2	2	1	2	2	5	2	1	1	1	5	2	4	1	1	3	1
12542766611
12542752159	31	Femmina	Puglia	Master post-lauream/Dottorato	<10.000	45	0	0	99	1	2	1	1	1	1	3	1	1	1	1	2	4	1	5	3	1	1	1	1	1	3	1	1	2	1	1	2	4	3	1	1	1	1	1	1	1	1	1	1
12542733953	20	Femmina	Lazio	Licenza Media-Superiore	10.001-20.000	55	0	0	0	3	3	1	1	1	2	7	1	1	1	1	2	2	1	4	1	1	1	1	1	2	2	1	1	1	1	1	2	2	2	1	1	1	2	1	1	1	1	1	1
12542664409	41	Femmina	Puglia	Master post-lauream/Dottorato	>50.001	69	7	4	16	1	1	1	1	1	3	5	1	1
12542571061	23	Femmina	Lazio	Laurea	>50.001	74	15	0	67	2	3	1	2	1	3	3	4	2	3	2	2	3	1	4	3	1	1	3	1	3	2	1	1	3	2	1	2	5	3	1	1	1	2	2	1	1	1	1	2
12542385477	25	Femmina	Umbria	Laurea	>50.001	73	3	0	72	1	1	1	2	1	5	2	3	2	1	1	4	6	1	6	3	1	1	1	2	5	5	2	2	5	1	1	3	2	5	1	1	1	2	1	2	1	1	2	1
12542358113	36	Femmina	Toscana	Master post-lauream/Dottorato	20.001-30.000	51	0	0	100	1	1	1	1	1	3	5	1	1	1	1	3	1	3	6	3	1	1	1	1	1	1	1	1	1	1	2	1	5	3	1	1	1	1	1	1	1	1	1	1
12542229592	41	Femmina	Lombardia	Laurea	10.001-20.000		0	0	94	1	1	1	1	2	2	7	1	1	3	1	2	2	1	2	2	1	1	1	1	1	1	1	1	2	1	1	1	7	2	1	1	1	2	1	1	1	1	1	1
12541989452	27	Femmina	Lazio	Laurea	20.001-30.000	63
12541726681		Maschio	Trentino-Alto Adige	Laurea	20.001-30.000	47	0	0	0	1	1	1	1	1	1	1	4	1	1	1	2	1	1	7	1	1	1	1	1	1	4	1	1	4	1	1	7	5	3	1	1	1	1	1	1	1	1	1	1
12541713162	25	Femmina	Campania	Laurea	>50.001	72	0	0	51	1	3	1	1	3	3	3	3	1	1	1	2	2	1	5	2	1	1	1	2	3	4	1	1	2	1	1	7	2	2	1	1	1	2	1	1	1	1	4	2
12541564155	23	Femmina	Lazio	Laurea	10.001-20.000	49	1	3	13	3	3	1	3	2	2	3	4	2	1	1	2	5	1	6	2	1	1	1	1	2	2	1	2	3	2	1	5	5	2	2	7	1	1	1	1	1	1	1	3
12541502686		Femmina	Campania	Licenza Media-Inferiore	<10.000	36	1	0	20	1	1	1	3	1	1	4	4	1	1	1	2	5	1	5	3	1	1	1	1	3	5	1	1	3	1	1	7	4	2	1	1	1	2	1	1	1	1	1	2
12541449612	42	Femmina	Lombardia	Laurea	10.001-20.000	29	18	5	78	2	1	2	1	3	2	3	4	1	3	3	2	2	2	7	4	1	1	1	1	1	2	2	2	4	2	2	5	6	3	1	1	1	2	1	1	1	1	2	4
12541342193	21	Femmina	Abruzzo	Laurea	10.001-20.000	52	24	24	57	3	3	2	3	2	2	2	3	2	1	1	4	5	4	3	4	1	2	1	2	6	4	2	1	4	2	2	3	5	4	2	1	2	1	2	1	2	1	2	4
12541327121	33	Maschio	Lazio	Licenza Media-Superiore	10.001-20.000		33	26	38	3	5	1	3	3	4	5	5	1	2	4	3	2	2	4	3	1	4	1	1	4	6	1	4	4	2	1	7	3	3	1	2	2	4	4	1	1	1	3	5
12541288646	23	Femmina	Sicilia	Laurea	30.001-40.000	61	27	0	0	3	7	1	3	2	3	3	4	1	3	1	1	3	2	4	3	2	1	1	2	1	4	3	1	2	1	1	3	4	3	3	1	2	3	1	1	1	1	2	1
12541233006	20	Femmina	Lazio	Laurea	20.001-30.000	49	0	0	75	1	2	1	1	1	3	3	3	1
12541182550	24	Femmina	Marche	Laurea	40.001-50.000	55	0	0	50	1	1	1	1	1	7	7	1	1	1	1	1	1	1	5	1	1	1	1	1	3	3	1	1	1	1	1	3	1	1	1	1	1	1	1	1	1	1	1	2
12541094229		Femmina	Calabria	Master post-lauream/Dottorato		68	0	0	78	1	1	1	1	1	2	3	1	1	1	1	2	1	1	4	2	1	1	1	1	3	4	1	1	1	1	1	4	1	2	1	1	1	1	1	1	1	1	1	2
12541088927	30	Femmina	Lazio	Laurea	30.001-40.000	62	0	0	51	1	1	1	1	1	4	2	5	1	1	1	2	1	1	6	1	1	2	1	1	5	6	2	1	1	1	1	5	4	3	1	1	1
12541070177	30	Femmina	Lazio	Laurea	<10.000	27	0	23	25	2	1	1	1	3	4	4	5	1	1	1	1	1	1	2	2	1	4	1	1	3	3	1	2	3	1	2	3	4	3	1	1	1	2	2	1	1	1	4	3
12541053226	23	Femmina	Campania	Licenza Media-Superiore	<10.000	43													5	1	3	2	1	6	4	1	1	1	7	5	7	1	1	7	1	1	4	5	2	1	1	1
12541015054	22	Maschio	Toscana	Laurea	>50.001	76	3	3	7	1	3	1	1	1	4	5	2	1	1	1	4	5	1	5	5	1	2	1	1	2	3	1	1	3	2	1	2	5	4	1	1	1	2	2	1	1	2	1	2
12541001979	25	Femmina	Lazio	Laurea	<10.000	20	0	0	70	1	1	1	2	1	1	5	2	1	1	1	4	2	1	6	3	1	1	1	1	3	1	1	1	4	2	1	2	4	3	1	2	1	5	2	1	1	1	3	2
12540997391	26	Femmina	Toscana	Laurea	30.001-40.000	59	6	3	76	2	2	1	1	2	2	3	1	1	1	1	1	2	1	4	1	1	1	1	1	1	2	1	1	1	1	1	3	1	1	1	1	1	2	1	2	1	1	2	2
12540992139	60	Femmina	Lombardia	Laurea	30.001-40.000	44	0	0	99	1	1	1	1	1	3	5	1	1	4	1	7	1	1	7	1	1	1	1	1	4	2	1	1	1	1	1	4	1	1	1	1	1	1	1	1	1	1	1	3
12540942874	36	Femmina	Sicilia	Laurea	20.001-30.000	74													1	1	6	4	1	2	4	1	1	1	1	6	5	1	1	3	1	1	7	1	6	1	1	1
12540936703	27	Femmina	Lazio	Master post-lauream/Dottorato	10.001-20.000	39	0	0	68	1	3	1	1	1	1	3	3	1	1	1	1	4	1	4	4	1	1	1	1	1	3	1	1	1	1	1	2	1	7	1	1	1	1	1	1	1	1	1	1
12540931476	25	Femmina	Lazio	Laurea	>50.001	73
12540930993	22	Femmina	Lazio	Laurea	10.001-20.000	50													1	1	1	1	1	3	1	1	1	1	1	1	1	1	1	1	1	1	7	3	1	1	1	1	2	1	1	1	1	1	1
12540921813	21	Maschio	Umbria	Laurea	>50.001	60	34	21	49	3	4	1	5	3	4	5	5	1	2	2	5	3	4	5	4	2	2	2	2	6	5	3	3	4	2	2	4	5	4	2	2	2	3	2	2	2	2	4	2
12540885662	21	Femmina	Lazio	Laurea	40.001-50.000	73	0	0	83	1	3	1	1	1	2	6	1	1	1	1	1	2	1	2	1	1	1	1	1	1	1	1	1	1	2	1	2	1	1	1	1	1	1	1	1	1	2	1	2
12540878980	28	Maschio	Lombardia	Laurea	20.001-30.000	43	0	0	95	1	1	1	1	1	4	3	1	1	1	1	3	2	1	4	2	1	1	1	1	1	2	1	1	2	1	1	2	4	3	1	1	1	1	1	1	1	1	2	1
12540871058	26	Maschio	Lazio	Laurea	<10.000	14	0	0	80	2	2	1	2	2	3	3	2	1	1	1	3	2	1	6	4	1	1	1	2	1	2	1	1	4	1	1	7	2	2	2	1	1	1	5	2	1	1	3	3
12540870799	20	Femmina	Lazio	Laurea	20.001-30.000	59	0	0	70	1	1	1	1	1	4	4	3	1	1	2	3	3	2	4	5	1	1	1	1	1	2	1	1	2	1	1	2	3	3	5	7	1	1	1	2	1	3	3	2
12540863881	24	Femmina	Lazio	Master post-lauream/Dottorato
12540857757	62	Femmina	Puglia	Laurea	<10.000	25	36	28	42	3	5	1	5	2	3	2	4	1	1	1	3	1	1	7	3	1	1	3	1	3	5	3	4	3	1	1	7	3	5	1	1	1	2	4	1	1	2	5	2
12540853585	22	Femmina	Toscana	Laurea	>50.001	57	0	0	64	1	3	1	2	1	4	4	3	1	1	1	1	2	1	3	1	1	1	1	1	1	2	1	2	1	1	1	2	2	3	1	1	1	1	1	1	1	2	2	1
12540849944		Femmina	Lazio	Master post-lauream/Dottorato	20.001-30.000	39	16	3	63	1	2	1	2	2	2	1	2	1	1	1	1	1	2	5	2	1	1	1	1	1	2	2	1	1	1	1	7	2	2	1	1	1	2	2	1	1	1	2	2
12540848918	24	Maschio	Lazio	Laurea	20.001-30.000		0	0	78	1	1	1	2	1	5	3	1	1	1	1	3	2	1	4	2	2	1	1	1	1	2	1	1	2	1	1	3	3	3	2	1	1	1	1	1	1	1	1	2
12540845720	21	Femmina	Lazio	Laurea	>50.001	64	3	0	7	1	1	1	1	1	3	3	1	1	1	1	1	1	1	1	1	1	1	1	1	1	1	1	1	1	1	1	1	3	1	1	1	1	4	1	2	1	1	1	1
12540845297	22	Femmina	Lazio	Laurea	10.001-20.000	42	11	0	74	1	4	1	2	1	4	3	2	1	1	1	4	1	1	3	4	1	1	1	1	1	2	1	1	1	1	1	4	2	2	1	1	1	1	1	1	1	1	1	2
12540832045	24	Femmina	Lazio	Laurea	30.001-40.000	58	0	0	0	1	2	1	1	1	2	7	1	1	1	1	1	1	1	3	1	1	1	1	1	1	1	1	1	1	1	1	1	1	1	1	1	1	4	1	1	1	1	1	1
12540823949		Femmina	Lazio	Licenza Media-Superiore	20.001-30.000	60	46	30	39	2	3	1	3	2	4	3	5	1	2	1	3	3	1	4	2	1	1	1	1	4	5	2	3	3	1	1	7	4	4	1	1	1	3	1	3	1	1	5	4
12540823218	24	Femmina	Lazio	Laurea	40.001-50.000	60	4	0	0	1	2	1	1	1	2	7	1	1
12540820534	45	Femmina	Lazio	Laurea	20.001-30.000	50	3	2	16	1	1	1	1	1	1	7	7	1	1	1	1	1	1	1	1	1	1	1	1	1	1	1	7	1	1	1	1	1	1	1	1	1	7	1	1	1	1	1	1
12540814721	25	Femmina	Lazio	Laurea	<10.000	17	1	15	45	1	1	1	1	1	1	4	4	1	3	3	3	2	2	3	2	3	2	5	5	3	2	3	2	2	5	3	4	6	4	4	2	4	2	4	2	2	3	3	4
12540807765	23	Femmina	Campania	Laurea	10.001-20.000	28
12540807386		Maschio	Lombardia	Licenza Media-Superiore	30.001-40.000		0	0	74	1	3	1	1	1	3	7	1	1	1	1	1	1	1	1	1	1	1	1	1	1	1	1	1	1	1	1	1	1	1	1	1	1	1	1	1	1	1	1	1
12540806147	27	Maschio	Lazio	Laurea	30.001-40.000	64	0	0	0	1	1	1	1	1	1	1	1	1	1	1	1	1	1	2	1	1	7	1	1	1	2	1	1	1	1	1	7	1	1	1	1	1	7	1	1	1	1	1	1
12540802233	24	Femmina	Lazio	Laurea	20.001-30.000	34	0	0	50	1	4	1	3	2	4	3	5	1	3	1	4	3	4	5	4	2	1	1	1	5	4	2	2	3	1	3	7	4	4	4	1	2	1	2	1	1	3	5	3
12519942163	21	Femmina	Puglia	Laurea		47	0	0	64	1	1	1	1	1	5	4	2	1	3	2	2	1	1	2	1	1	1	2	1	1	7	1	3	1	1	1	2	1	2	1	1	1	5	1	1	1	4	5	4
12515210728	22	Maschio	Calabria	Licenza Media-Superiore	<10.000	44	0	0	12	1	1	1	1	1	3	4	2	1	1	1	1	1	1	6	1	1	1	1	1	1	5	2	4	1	1	1	3	1	1	1	1	1	1	1	1	1	1	4	2
12514822093	24	Femmina	Calabria	Licenza Media-Superiore	30.001-40.000	56
12508512353		Maschio	Lazio	Laurea	10.001-20.000	42	0	1	77	1	2	1	1	2	1	6	3	1	2	1	2	2	1	6	1	1	7	1	1	1	2	1	1	1	1	1	1	2	2	1	1	1	6	1	1	1	1	1	2
12495610817	30	Maschio	Molise	Laurea	40.001-50.000	63	0	0	79	1	1	1	1	1	2	2	1	1	1	1	2	1	1	5	2	1	1	1	1	1	3	1	1	1	1	1	6	2	6	1	1	1	1	1	1	1	1	1	2
12493448967	22	Femmina	Trentino-Alto Adige	Laurea	>50.001	35	14	15	48	3	3	1	3	3	3	5	3	1	1	1	2	4	1	4	2	1	2	2	1	7	4	2	2	4	1	1	4	2	3	2	1	1	3	4	2	3	3	3	4
12493428317		Femmina	Toscana	Licenza Media-Superiore	10.001-20.000	65	55	19	59	1	4	1	7	3	7	7	3	1	1	1	7	5	1	3	4	1	6	7	7	7	7	1	3	5	1	1	7	4	1	1	1	1	7	4	3	1	1	4	5
12493350108	58	Maschio	Trentino-Alto Adige	Licenza Media-Superiore	>50.001		39	10	65	3	3	1	1	3	5	5	3	1	2	4	4	3	1	4	2	2	3	2	2	5	4	1	3	4	3	2	5	2	4	1	2	1	4	3	3	4	1	3	4
12493218852	53	Maschio	Trentino-Alto Adige	Master post-lauream/Dottorato	20.001-30.000	48	8	0	69	1	1	1	1	1	3	6	2	1	1	1	3	1	1	3	3	1	1	1	6	4	4	1	1	3	1	1	2	1	3	1	1	1	1	1	1	1	1	2	4
12493212957	25	Femmina	Friuli Venezia Giulia	Laurea	<10.000	22	2	0	0	2	2	1	1	1	2	2	1	1	1	1	3	4	1	6	2	1	1	1	1	1	1	1	1	1	1	1	2	2	1	1	1	1	4	1	3	1	1	1	1
12493047875	25	Femmina	Lombardia	Laurea	>50.001	58	0	0	32	2	1	1	3	1	5	5	4	1	1	1	1	3	1	6	2	1	1	1	1	4	5	1	1	1	1	1	1	3	2	1	1	1	3	2	1	1	1	1	1
12492861448	28	Maschio	Piemonte	Laurea	10.001-20.000	69	0	0	81	2	3	1	2	3	6	5	2	1	1	1	2	1	1	4	2	1	1	1	1	1	3	1	1	2	1	1	1	3	3	1	1	1	1	1	1	1	1	1	1
12492825500	61	Femmina	Trentino-Alto Adige	Laurea	20.001-30.000	38	12	2	78	1	1	1	2	1	4	7	1	1	1	1	1	1	1	4	2	1	1	1	1	3	3	1	1	1	1	1	4	3	1	1	1	1	6	4	1	2	4	1	4
12492750149	26	Femmina	Lombardia	Licenza Media-Superiore	20.001-30.000	50	22	3	66	2	1	1	1	2	3	1	3	1	1	1	3	4	3	4	3	2	1	3	3	2	4	3	2	3	2	3	4	3	3	2	3	2	4	1	2	1	2	2	4
12478688532	35	Femmina	Lazio	Laurea	10.001-20.000	50	0	0	73	1	1	1	1	1	3	3	2	1	1	1	1	1	1	4	1	1	1	1	1	2	4	1	1	1	1	1	7	2	1	1	1	1	2	4	2	1	1	2	1
12478415140	33	Femmina	Lazio	Licenza Media-Inferiore	<10.000	39	0	0	100	1	1	1	1	1	5	7	1	1	1	1	1	1	1	4	1	1	1	1	1	1	1	1	1	1	1	1	1	1	1	1	1	1	4	4	1	1	1	2	1
12477123590	37	Femmina	Lazio	Master post-lauream/Dottorato	20.001-30.000	62	7	1	72	1	3	1	1	1	3	4	2	1	1	1	1	1	1	7	1	1	1	1	1	3	1	1	1	1	1	1	1	1	1	1	1	1	3	3	1	1	1	2	2
12475447136	28	Femmina	Lazio	Licenza Media-Superiore	20.001-30.000	59
12472982029		Maschio	Sardegna	Master post-lauream/Dottorato	>50.001	63	2	0	50	2	2	1	1	1	7	7	2	1	1	1	1	1	1	3	1	1	1	1	1	2	3	1	1	1	1	1	2	2	1	1	1	1	1	1	1	1	1	1	1
12470577821	23	Femmina	Lombardia	Laurea	<10.000	23																																					4	5	2	1	6	2	2
12470556565	26	Femmina	Veneto	Laurea	10.001-20.000		5	10	29	1	1	1	2	1	6	6	1	1	1	1	1	1	1	5	1	1	1	1	7	4	3	4	4	1	1	4	2	1	1	1	1	1	1	4	1	1	1	2	1
12470497861	26	Femmina	Non sono nato in Italia	Laurea	10.001-20.000	43	26	19	50	3	1	1	5	2	5	4	3	1	1	1	4	1	1	4	4	1	1	1	1	1	5	1	1	4	1	1	1	3	4	1	1	1	4	1	1	1	4	5	2
12470494506	26	Femmina	Trentino-Alto Adige	Altro (specificare)		55	0	0	64	1	1	1	1	1	3	3	1	1	1	1	2	1	1	2	2	1	1	1	1	2	2	1	1	2	1	1	2	1	2	1	1	1	2	1	1	1	1	1	1
12470098554	51	Femmina	Trentino-Alto Adige	Laurea	40.001-50.000	33	21	14	50	3	3	1	5	4	2	4	2	1	3	3	3	3	2	4	4	2	4	2	2	5	4	2	2	3	2	3	5	3	3	2	2	2	2	2	2	2	2	3	4
12469471011		Maschio	Lombardia	Licenza Media-Superiore	20.001-30.000	31
12469350966
12469346516	24	Femmina	Calabria	Laurea	10.001-20.000	53	13	1	100	3	4	1	1	2	1	1	2	1	1	1	2	1	1	1	1	1	1	5	1	1	2	2	1	2	1	1	2	5	2	1	1	1	4	2	5	1	4	4	5
12468815890	31	Maschio	Lombardia	Licenza Media-Superiore	>50.001	34	0	0	10	1	1	1	3	1	2	4	3	1	1	1	1	1	1	3	1	1	1	1	1	3	1	1	1	1	1	1	4	1	1	1	1	1	4	1	1	1	1	1	1
12468590986
12468156133	26	Maschio	Trentino-Alto Adige	Laurea	>50.001		8	7	26	3	2	1	3	3	6	4	2	1	1	1	2	2	1	5	2	1	1	1	1	5	4	1	2	3	1	1	5	4	2	1	1	1	2	4	2	1	1	2	4
12468120225	18	Maschio	Trentino-Alto Adige	Laurea	20.001-30.000	59	8	8	84	1	1	1	1	1	3	6	3	2	1	1	1	1	1	2	1	1	1	1	1	1	3	1	1	1	5	1	4	1	1	1	1	1	3	4	1	1	2	2	4
12467032540	53	Maschio	Trentino-Alto Adige	Licenza Media-Superiore	20.001-30.000	49	4	0	50	2	1	1	2	1	2	2	2	1	1	2	1	1	1	3	1	1	1	1	1	1	2	1	2	2	1	1	6	4	1	1	1	1	2	1	1	1	1	1	1
12466736308	49	Femmina	Lombardia	Licenza Media-Inferiore	<10.000	20
12466539841	40	Femmina	Lombardia	Laurea	10.001-20.000		0	18	78	1	6	1	1	1	3	5	1	1	1	1	2	3	1	3	1	1	1	1	1	2	2	1	1	2	4	1	2	2	2	1	1	1	1	2	2	1	1	2	1
12466539060	59	Femmina	Trentino-Alto Adige	Licenza Media-Superiore	>50.001	49	0	0	25	1	1	1	2	1	1	7	1	1	1	1	3	2	1	4	2	1	1	1	1	4	7	1	1	1	2	1	6	4	3	1	1	1	2	2	2	2	2	2	4
12465547072
12465187816	65	Maschio	Lazio	Licenza Media-Superiore	30.001-40.000	71	0	0	100	1	1	1	1	1	5	7	5	1	1	1	2	6	1	5	2	1	1	1	1	1	3	1	1	3	1	1	2	1	3	1	1	1	1	1	1	1	1	1	3
12465083137	46	Maschio	Friuli Venezia Giulia	Licenza Media-Superiore	20.001-30.000	35	0	0	62	1	1	1	1	1	4	5	2	1	2	2	1	1	1	2	1	1	1	7	1	2	2	1	1	1	1	1	2	2	2	7	1	1	5	1	1	1	1	1	2
12464140466	30	Femmina	Lombardia	Laurea	40.001-50.000		13	2	60	1	2	1	2	2	3	3	3	1	1	1	3	1	1	3	1	1	1	1	1	7	3	1	1	1	1	2	2	2	2	1	1	1	1	1	1	1	1	1	1
12463468485	59	Maschio	Lombardia	Laurea	>50.001	68	15	0	69	1	3	1	3	1	3	1	2	1	1	1	2	1	1	3	3	1	1	1	1	4	3	1	1	2	4	1	7	1	3	1	1	1	1	3	1	1	1	1	4
12463414444	30	Maschio	Lombardia	Laurea	20.001-30.000	72	22	10	41	4	5	1	4	2	6	5	4	1	1	1	6	5	3	3	6	1	6	1	2	7	6	2	6	3	1	5	7	6	4	2	1	4	3	5	1	1	1	4	4
12463015093	31	Maschio	Lombardia	Laurea	10.001-20.000	50	26	14	31	3	3	1	4	3	4	3	4	1	2	1	5	5	2	5	3	1	2	3	2	6	6	3	3	3	1	2	5	5	6	3	1	1	2	4	1	1	2	3	6
12462161919	21	Femmina	Lazio	Laurea	>50.001	73	0	0	60	2	3	1	2	3	5	2	4	4	1	1	2	2	1	3	2	1	1	1	1	1	3	1	1	2	1	1	3	3	2	1	1	1	1	5	1	1	1	4	4
12459922109	31	Femmina	Lazio	Laurea	10.001-20.000	57	0	0	69	1	2	1	1	1	2	2	3	1	1	1	2	2	1	4	4	1	1	1	1	2	4	1	1	5	1	1	2	2	1	1	1	1	6	2	2	1	1	2	2
12458545982	27	Maschio	Piemonte	Laurea	30.001-40.000	57	0	0	79	1	1	1	1	1	4	5	1	1	1	1	1	2	1	3	1	1	1	1	1	2	2	1	1	1	1	1	3	1	1	1	1	1	2	1	1	1	1	4	1
12453148154		Preferisco non dirlo	Emilia Romagna	Laurea	40.001-50.000	64	0	0	0	1	1	1	1	1	2	1	1	1	1	1	1	1	1	1	1	1	1	1	1	7	1	1	1	1	1	1	1	1	1	1	1	1	2	1	1	1	1	1	2
12452745866
12451984759	26	Maschio	Lazio	Altro (specificare)	>50.001	78	22	0	37	2	5	1	3	3	1	1	3	1	1	1	5	2	1	6	2	1	1	1	1	6	5	3	2	5	1	1	6	5	7	1	1	1	3	1	5	1	3	3	6
12451451628
12451417552	71	Femmina	Lazio	Altro (specificare)	10.001-20.000	26	7	9	5	1	1	1	1	1	4	3	1	1	3	1	1	1	1	1	1	1	1	1	1	4	7	1	1	1	1	1	1	1	1	1	1	1	1	1	1	1	1	1	5
12451250963	22	Femmina	Marche	Laurea	<10.000	25	0	0	26	1	1	1	1	2	3	2	3	2	1	1	2	1	1	3	7	1	1	1	1	2	2	2	2	2	1	1	2	1	2	1	1	1	1	1	2	1	1	2	2
12451139596		Femmina	Lazio	Laurea	<10.000	19	6	0	7	2	3	1	2	3	1	3	2	1	1	1	1	1	1	5	1	1	1	1	1	1	2	1	1	1	1	1	3	4	2	1	1	1	5	2	3	1	1	2	2
12451119656	23	Femmina	Lazio	Laurea	<10.000	57
12451056080	24	Femmina	Lazio	Laurea	10.001-20.000	49	4	0	31	3	3	1	2	2	3	4	2	1	2	1	2	2	1	7	3	1	1	1	1	4	6	2	1	2	2	1	5	3	3	1	1	1	5	4	1	1	3	4	2
12451054796	26	Maschio	Non sono nato in Italia	Laurea	<10.000	11	8	0	67	1	1	1	1	2	1	1	2	1	1	1	2	3	1	3	1	1	1	1	1	1	1	5	5	2	1	1	4	2	2	1	1	1	2	1	1	1	1	2	2
12451037046	26	Maschio	Campania	Licenza Media-Superiore	10.001-20.000	36	0	0	100	1	1	1	1	1	2	4	1	1	1	1	1	1	1	6	1	1	1	1	1	3	1	1	1	1	1	1	3	1	4	1	1	1	1	1	1	1	1	1	1
12451007989	30	Femmina	Lazio	Laurea	20.001-30.000	50	7	11	10	1	2	1	2	1	2	2	3	1	1	2	3	4	2	5	3	2	2	2	1	3	2	1	2	3	1	1	4	4	3	2	2	1	6	1	2	1	1	2	2
12450959074	27	Femmina	Lazio	Laurea	10.001-20.000	44	18	2	29	1	1	1	1	2	1	2	3	1	2	1	5	3	3	4	4	1	1	1	3	2	2	2	2	3	2	1	6	3	3	1	2	2	2	1	1	1	2	4	2
12450023874	37	Femmina	Lombardia	Licenza Media-Superiore	>50.001	51	0	0	83	1	3	1	1	1	5	4	1	1	1	1	3	2	1	3	2	1	1	1	1	1	2	1	1	2	1	1	3	2	2	1	1	1	1	1	1	1	1	4	2
12450017205	34	Femmina	Puglia	Master post-lauream/Dottorato	20.001-30.000	49	0	52	54	1	1	1	1	1	1	4	1	1	1	1	1	6	2	3	2	1	7	1	2	2	4	2	2	2	1	1	3	4	2	1	1	1	1	1	2	1	1	1	2
12449371911	23	Femmina	Lombardia	Laurea	10.001-20.000	25	0	4	0	1	1	1	1	1	1	3	2	1	1	1	2	4	1	4	3	1	1	1	1	1	3	1	1	1	1	1	3	5	3	1	1	1	3	1	1	1	1	2	4
12448675398	30	Femmina	Sicilia	Altro (specificare)	<10.000	25	0	0	30	1	1	1	1	1	2	3	3	1	4	1	3	3	1	5	4	1	7	1	2	3	2	2	1	3	1	1	7	3	3	1	2	2	1	1	1	1	1	1	2
12448617036	23	Maschio	Lombardia	Laurea	10.001-20.000	42	50	24	50	3	3	2	3	3	5	4	4	2	2	1	4	1	2	6	5	1	1	1	1	6	6	1	2	2	4	1	7	4	4	2	1	1	1	5	1	1	1	5	4
12448564482	24	Femmina	Non sono nato in Italia	Laurea	>50.001	62	0	0	49	1	7	1	1	1	1	4	2	1	1	1	3	5	1	4	1	1	1	1	1	2	3	1	1	2	1	1	3	3	1	1	1	1	4	1	1	1	1	1	1
12448562204	23	Maschio	Lombardia	Laurea	20.001-30.000	40	0	0	50	2	2	1	1	2	1	2	2	1	1	1	2	2	2	3	2	1	1	1	1	2	2	1	1	2	1	1	2	5	2	1	1	1	4	1	1	1	1	2	1
12448554120	24	Femmina	Lombardia	Laurea	10.001-20.000	57	12	0	0	1	4	1	1	2	6	4	1	1	1	1	1	5	1	3	1	1	1	1	1	2	2	1	1	1	1	1	3	4	2	1	1	1	1	1	2	1	1	2	1
12448534773	27	Maschio	Lombardia	Master post-lauream/Dottorato	20.001-30.000	51	0	0	100	1	1	1	1	1	1	5	1	1	1	1	2	1	1	5	1	1	1	1	1	1	3	1	1	1	1	1	7	1	2	1	1	1	1	1	1	1	1	1	1
12448494046	26	Femmina	Basilicata	Laurea	20.001-30.000	62	27	30	30	3	3	1	3	3	5	3	5	1	1	1	3	3	1	3	3	1	1	1	1	1	3	1	1	3	1	1	7	4	3	1	1	1	1	1	1	1	1	1	5
12448294514	32	Femmina	Lombardia	Laurea	>50.001	50	0	0	50	1	1	1	1	1	1	4	1	1	1	1	4	1	1	4	4	1	1	1	1	1	4	1	1	1	1	1	2	3	3	1	1	1	1	1	1	1	1	1	3
12447766721	26	Femmina	Lombardia	Laurea	10.001-20.000	53	0	0	51	1	1	1	1	1	1	1	2	1	1	1	4	4	1	2	3	1	1	1	3	3	4	1	2	4	1	1	3	3	3	1	1	1	1	1	1	1	1	1	3
12447635618	32	Maschio	Lombardia	Laurea	>50.001	67	2	2	83	1	1	1	2	1	2	4	1	1	1	3	3	3	1	4	4	1	7	2	2	1	3	1	1	3	1	1	2	4	5	1	1	1	3	2	1	1	1	2	1
12446182231	31	Maschio	Lombardia	Laurea	40.001-50.000	70	14	0	72	3	3	1	3	2	3	1	3	1	1	1	3	3	1	4	3	1	7	1	1	3	4	1	1	3	1	1	3	4	3	1	1	1	3	1	1	1	4	2	2
12443045542	24	Femmina	Piemonte	Licenza Media-Superiore	<10.000		0	0	69	1	1	1	1	1	2	6	2	1	1	1	4	3	1	4	2	1	1	1	1	2	2	1	1	1	1	1	7	2	2	1	1	1	6	1	4	1	1	1	4
12442783390	26	Femmina	Lombardia	Master post-lauream/Dottorato	10.001-20.000	33	18	10	41	2	3	1	2	4	2	5	2	1	1	1	2	2	1	6	2	1	1	1	1	1	2	1	1	2	1	1	5	6	3	1	1	1	4	1	1	1	1	1	2
12441999519	28	Femmina	Lombardia	Laurea	30.001-40.000	56	24	9	37	2	4	1	2	2	2	4	3	2	1	1	3	4	3	5	3	1	2	2	2	2	4	1	1	3	1	3	3	1	2	1	1	1	6	2	2	1	1	1	2
12441251000	63	Femmina	Trentino-Alto Adige	Laurea	>50.001	40	0	0	0	1	1	1	1	1	2	3	4	1	1	1	1	1	1	1	1	1	1	1	1	1	4	1	1	1	1	1	3	3	1	1	1	1	1	1	1	1	1	1	1
12440016090	24	Maschio	Trentino-Alto Adige	Laurea	20.001-30.000	43	31	20	16	3	3	2	3	2	4	3	4	4	5	6	4	1	6	2	2	4	4	4	4	4	4	2	3	4	4	3	4	4	4	2	3	4	4	4	4	4	1	4	4
12439740877	55	Femmina	Trentino-Alto Adige	Licenza Media-Superiore	10.001-20.000	37	19	17	83	1	2	1	1	1	1	6	5	1																									1	1	1	1	1	2	7
12439731333	20	Femmina	Trentino-Alto Adige	Licenza Media-Superiore	20.001-30.000	51	3	5	44	3	5	1	4	2	2	1	2	1	3	1	2	1	2	7	2	1	3	1	2	3	4	1	1	2	1	1	6	3	3	1	1	1	3	4	3	1	2	2	4
12439679955	38	Maschio	Sardegna	Altro (specificare)	20.001-30.000	26	0	0	24	1	1	1	4	1	6	1	5	1	1	1	4	1	1	7	7	1	1	4	1	4	7	1	1	6	1	1	4	4	4	1	1	1	1	1	1	1	2	1	4
12439368945		Maschio	Calabria	Laurea	40.001-50.000	74	0	0	100	1	7	1	3	1	3	7	1	1	1	1	1	1	1	7	1	1	1	1	1	1	1	1	1	1	1	1	4	1	1	1	1	1	1	1	1	1	1	1	1
12439206118
12438773265	22	Maschio	Calabria	Laurea	20.001-30.000	39	6	1	22	2	3	1	1	1	3	3	3	1	1	1	3	1	1	4	2	1	1	1	1	2	3	1	3	3	2	1	4	3	2	1	1	1	2	1	1	1	1	1	2
12438438605	28	Maschio	Trentino-Alto Adige	Licenza Media-Superiore	40.001-50.000	58	6	0	6	1	4	1	2	1	3	7	4	1	1	1	1	1	1	3	1	1	1	2	1	1	1	1	1	1	2	2	1	2	1	1	1	1	1	1	2	1	1	5	2
12438247215	22	Maschio	Trentino-Alto Adige	Licenza Media-Superiore		55	17	0	55	2	7	1	3	2	6	5	4	1	1	1	2	4	1	5	2	2	1	1	1	4	4	1	1	3	1	1	4	1	4	1	1	2	4	1	1	1	3	2	3
12437806969	32	Femmina	Calabria	Laurea	<10.000	0	4	0	81	1	1	1	1	1	3	5	1	1	3	1	3	1	2	3	4	1	1	3	1	3	3	1	2	3	1	1	2	5	4	1	1	1	2	2	1	1	1	3	1
12437758472	32	Femmina	Calabria	Laurea	<10.000	16	2	2	0	1	1	1	1	1	4	6	2	1	2	1	4	1	2	3	4	1	1	5	1	2	3	1	1	3	1	2	1	4	4	1	1	1	1	2	2	1	1	3	1
12437690545	30	Maschio	Sicilia	Master post-lauream/Dottorato	10.001-20.000	28	5	0	0	1	4	1	1	1	3	4	1	1	2	2	3	4	1	6	3	1	7	1	1	2	3	1	1	2	1	1	5	3	4	1	1	1	3	1	1	1	3	2	1
12436244552	29	Femmina	Sicilia	Master post-lauream/Dottorato	30.001-40.000	50	0	0	50	3	3	1	2	3	2	3	1	1	3	1	4	4	1	4	2	1	1	1	1	1	4	3	1	3	1	1	5	3	4	2	1	1	4	3	2	1	3	4	4
12435812344	53	Maschio	Trentino-Alto Adige	Licenza Media-Superiore	20.001-30.000	50	0	2	0	1	1	1	1	1	1	7	1	1	1	1	5	1	1	4	7	1	1	1	1	4	5	1	1	7	1	1	7	4	4	1	1	1	1	1	1	1	1	1	7
12435478771	68	Maschio	Veneto	Laurea	>50.001	66	0	0	11	1	1	1	3	2	3	1	1	1	1	3	4	1	1	6	4	1	2	2	1	2	5	3	1	5	1	1	5	5	3	1	1	1	3	1	2	1	1	2	2
12435376801	30	Femmina	Non sono nato in Italia	Laurea	40.001-50.000	74	4	0	41	2	2	1	1	2	6	5	5	1	1	1	4	4	1	4	2	1	1	1	1	6	7	1	1	2	1	1	5	4	2	1	1	1	2	1	1	1	1	4	1
12435168327	27	Maschio	Campania	Licenza Media-Superiore	10.001-20.000	34	10	1	84	1	4	1	3	1	3	5	4	1	1	1	1	3	1	3	2	1	1	1	2	1	1	1	1	2	2	1	2	3	3	1	1	1	1	1	1	1	1	2	1
12435037049	24	Maschio	Calabria	Licenza Media-Superiore	20.001-30.000	38	0	10	9	3	3	1	3	1	4	3	5	2	4	4	1	1	1	7	1	1	3	1	1	3	6	1	1	4	1	1	3	5	1	2	4	1	4	1	2	1	1	5	1
12434925382	23	Femmina	Lazio	Laurea	10.001-20.000	51	0	48	52	3	1	1	4	2	3	2	5	1	5	1	4	1	1	4	3	4	1	1	1	1	4	1	1	3	1	4	4	1	4	1	5	1	4	1	3	1	1	4	4
12434450791	27	Maschio	Calabria	Laurea	20.001-30.000	52	12	0	77	1	3	1	1	1	3	2	2	1																									1	4	1	1	1	4	3
12434448380	70	Femmina	Emilia Romagna	Laurea	>50.001		0	0	100	1	1	1	1	1	3	7	1	1	1	1	1	1	1	4	1	1	1	1	1	1	3	1	1	1	1	1	1	3	1	1	1	1	1	1	1	1	1	1	1
12434433396		Maschio	Calabria	Laurea	10.001-20.000																																						1	3	1	1	1	1	1
12434404924	28	Maschio	Calabria	Licenza Media-Superiore	10.001-20.000	44	13	13	75	1	1	1	1	1	3	3	5	1	2	1	3	1	1	6	1	1	2	1	1	3	4	1	1	2	1	1	4	3	2	1	1	1	1	3	1	1	1	1	5
12434311735	29	Maschio	Calabria	Laurea	10.001-20.000	51	18	9	28	5	1	1	1	5	2	3	4	1	2	5	4	1	1	4	2	1	1	5	1	5	3	1	1	3	3	1	5	5	5	1	1	1	6	1	2	1	1	5	1
12434293566	32	Maschio	Calabria	Laurea	10.001-20.000	39	56	11	57	1	1	1	1	1	7	7	1	1	1	1	1	1	1	1	1	1	1	1	1	1	1	1	1	1	1	1	1	1	1	1	1	1	1	1	1	1	1	1	1
12434249471	28	Maschio	Calabria	Licenza Media-Superiore	10.001-20.000	52	9	4	3	1	5	1	2	1	3	3	1	1	2	3	3	2	1	5	3	1	1	1	1	1	1	1	2	2	1	1	5	2	3	1	1	1	5	1	1	1	1	5	3
12433795218	26	Femmina	Calabria	Licenza Media-Superiore	10.001-20.000	49	0	7	55	1	2	1	2	1	4	7	1	1	1	1	2	4	1	5	1	1	7	1	1	3	3	2	1	2	1	1	1	2	1	1	1	2	5	1	1	1	2	3	1
12432632872	26	Maschio	Puglia	Laurea	20.001-30.000		4	2	85	1	2	1	1	1	2	5	1	1	1	1	1	1	1	1	1	1	1	1	1	1	6	1	1	1	6	1	6	1	2	1	1	1	1	1	1	1	1	2	3
12431521086	24	Maschio	Calabria	Laurea	10.001-20.000	15	0	0	19	2	1	1	3	1	1	3	3	1	1	1	3	1	1	7	4	1	1	1	1	1	2	1	1	3	1	1	3	5	3	1	1	1	1	1	1	1	1	2	1
12431082341	28	Maschio	Emilia Romagna	Laurea	10.001-20.000	53	0	0	69	1	4	1	1	1	3	3	2	1	1	1	1	1	1	3	1	1	1	1	1	2	5	1	1	1	1	1	5	1	1	1	1	1	3	1	1	1	1	1	1
12430940163	27	Preferisco non dirlo	Lombardia	Licenza Media-Superiore	>50.001	69	50	1	50	3	4	1	3	3	7	4	6	1	2	4	3	2	5	6	4	1	5	2	1	6	6	2	3	3	2	1	5	7	4	1	1	2	2	2	1	2	3	4	4
12430859285	22	Femmina	Calabria	Laurea	<10.000	36	0	0	100	1	1	1	1	1	1	4	1	1	1	1	1	1	1	7	1	1	1	1	1	7	7	1	1	1	1	1	4	1	1	1	1	1	4	1	1	1	1	1	1
12430855444	41	Maschio	Calabria	Laurea	20.001-30.000	49	29	0	100	1	1	1	3	1	4	7	1	1	1	1	1	2	1	2	2	1	1	1	1	1	1	1	1	1	1	1	4	3	2	1	1	1	4	1	1	1	1	1	1
12430820095	22	Femmina	Calabria	Licenza Media-Superiore	<10.000	36	2	0	0	1	1	1	1	1	1	4	1	1	1	1	2	1	1	4	2	1	1	1	1	1	1	1	1	3	1	1	2	1	1	1	1	1	1	1	1	1	1	1	3
12430651328	38	Femmina	Non sono nato in Italia	Laurea	10.001-20.000	71	0	0	100	1	1	1	1	1	2	7	1	1	1	1	2	1	1	2	2	1	7	1	1	1	3	1	1	1	1	1	7	1	1	1	1	1	1	7	1	1	1	1	1
12430524110	26	Femmina	Calabria	Laurea	<10.000	23	0	0	69	1	1	1	1	1	2	1	1	1	1	1	1	1	1	1	1	1	1	1	1	1	1	1	1	1	1	1	2	1	1	1	1	1	1	1	1	1	1	1	3
12430518992	26	Femmina	Trentino-Alto Adige	Laurea	20.001-30.000	37	0	0	63	1	7	1	2	1	3	3	5	1	1	1	3	6	2	7	3	1	1	1	6	3	3	1	1	2	1	1	2	4	3	1	1	1	2	1	1	1	2	1	4
12430495368	59	Femmina	Lombardia	Laurea	40.001-50.000	49	1	0	0	1	1	1	1	1	1	7	1	1	1	1	3	3	1	4	3	1	1	1	1	4	3	1	1	3	1	1	3	4	3	1	1	1	3	1	1	1	1	2	2
12430487248	22	Femmina	Calabria	Laurea	30.001-40.000	63	8	0	69	1	3	1	2	1	3	5	2	1	1	1	4	3	2	6	3	1	1	1	1	1	4	3	4	2	1	1	4	3	4	1	2	2	4	4	2	1	1	4	3
12430389346	28	Maschio	Trentino-Alto Adige	Licenza Media-Superiore	10.001-20.000		0	0	0	2	2	1	2	2	6	3	2	1	1	1	4	4	1	7	4	1	1	1	1	3	5	1	1	4	1	1	4	4	4	1	1	1	1	1	1	1	4	1	1
12430382871
12430352847	27	Femmina	Lombardia	Laurea	10.001-20.000	67	0	0	100	1	1	1	1	1	1	5	1	1	1	1	4	1	1	4	5	1	1	1	1	4	4	1	1	4	1	1	4	1	4	1	1	1	1	1	1	1	1	1	1
12429665632	27	Femmina	Trentino-Alto Adige	Laurea	>50.001	66	6	0	30	1	2	1	1	1	1	1	4	1	1	1	1	2	2	7	2	1	1	1	2	1	2	1	1	1	3	1	6	6	2	3	1	1	1	1	1	1	1	1	1
12429647822	23	Femmina	Lombardia	Laurea	20.001-30.000	47	7	0	87	1	1	1	1	1	2	5	2	1	1	1	2	3	2	3	3	2	1	2	2	1	1	2	1	2	1	2	2	2	2	2	1	1	2	1	1	1	1	2	2
12429646285	29	Preferisco non dirlo	Lombardia	Laurea	<10.000	0
12429619103	27	Femmina	Lombardia	Laurea	30.001-40.000	53	11	0	57	1	3	1	2	2	3	3	4	1	1	1	3	1	2	6	1	1	1	1	1	4	4	1	1	2	1	1	4	3	3	1	1	1	2	1	1	1	1	3	2
12429610381	27	Femmina	Lombardia	Laurea	20.001-30.000	39	0	0	63	1	1	1	1	1	3	5	3	1	1	1	1	1	1	5	1	1	1	1	1	4	3	1	1	1	1	1	4	1	1	1	1	1	1	1	1	1	1	1	1
12429608056	26	Maschio	Lombardia	Laurea	20.001-30.000	58	1	0	44	3	1	1	3	3	6	7	4	1	2	1	4	1	2	5	3	1	1	1	1	6	6	2	1	4	1	1	6	4	4	1	1	1	3	1	2	2	1	5	4
12429595637	28	Femmina	Lombardia	Laurea	10.001-20.000	43	0	0	73	2	2	1	2	2	3	5	3	1	2	1	3	5	2	6	3	1	2	2	3	6	3	2	1	4	1	1	6	3	4	2	2	2	3	1	3	1	1	4	3
12429589251	29	Maschio	Lombardia	Master post-lauream/Dottorato	30.001-40.000	55	16	18	66	2	3	4	3	2	6	1	2	3	5	4	5	1	1	3	2	4	4	2	1	3	7	1	1	4	4	3	7	6	3	3	1	1	3	1	2	1	1	1	2
12429586641	27	Femmina	Lombardia	Master post-lauream/Dottorato	20.001-30.000		29	0	70	2	5	1	2	2	3	5	1	1	1	1	2	2	1	4	2	1	1	1	1	1	1	1	1	2	1	1	2	1	1	1	1	1	5	1	1	1	1	1	1
12429549061	24	Femmina	Liguria	Laurea	30.001-40.000		0	0	11	1	1	1	1	1	1	3	1	1	1	1	5	2	1	6	5	1	1	1	1	5	5	1	1	3	1	1	6	2	5	1	1	1	1	1	1	1	1	2	1
12429539294	26	Femmina	Lombardia	Licenza Media-Superiore	20.001-30.000	37	0	0	91	1	2	1	2	1	5	4	1	2	3	2	3	1	1	1	2	2	2	1	1	3	3	2	1	3	4	2	4	3	2	2	1	1	1	1	1	1	1	3	1
12429531333	26	Femmina	Trentino-Alto Adige	Laurea	10.001-20.000	37	10	14	12	2	2	1	2	2	1	3	2	1
12429492603	25	Femmina	Lombardia	Laurea	10.001-20.000	49	0	2	27	1	3	1	1	1	3	4	3	1	1	1	1	3	1	4	1	1	1	1	1	2	2	2	1	1	1	1	6	3	3	1	1	1	1	3	1	1	2	2	3
12429489496		Femmina	Trentino-Alto Adige	Licenza Media-Superiore	>50.001	60	5	0	4	1	4	1	1	1	1	4	1	4	4	1	3	1	1	4	1	1	1	1	1	1	1	1	1	4	5	1	7	4	1	1	1	1	1	1	1	1	1	1	4
12429487938	30	Femmina	Friuli Venezia Giulia	Laurea	10.001-20.000	24	14	0	14	1	1	1	2	1	1	1	3	1	1	1	3	7	1	7	5	1	1	1	1	7	7	1	1	3	1	1	1	5	5	1	1	1	2	1	1	1	1	1	4
12429482846	23	Femmina	Trentino-Alto Adige	Laurea	>50.001		0	0	44	1	2	1	3	1	2	4	3	1	3	3	3	2	2	5	2	1	2	2	4	5	5	2	4	3	5	2	6	5	3	4	2	6	2	1	1	2	2	2	5
12429469467	30	Femmina	Trentino-Alto Adige	Licenza Media-Superiore	>50.001	48	0	0	100	1	2	1	1	1	1	7	1	1	1	1	1	1	1	3	1	1	1	1	1	1	1	1	1	1	1	1	1	2	1	1	1	1	1	1	1	1	1	7	1
12429425169	27	Maschio	Trentino-Alto Adige	Master post-lauream/Dottorato	10.001-20.000		12	0	50	2	1	1	3	3	1	5	4	1	1	1	5	2	1	4	3	1	1	1	1	4	4	2	3	4	1	2	3	5	5	1	1	1	6	7	4	1	2	5	3
12429425164	24	Femmina	Liguria	Master post-lauream/Dottorato	<10.000		0	0	73	1	1	1	2	2	1	3	1	1	1	1	3	2	1	6	3	1	1	1	1	1	3	1	1	3	1	1	3	3	3	1	1	1	3	4	2	1	1	4	1
12429370138	29	Femmina	Lombardia	Laurea	<10.000	32	0	0	32	3	2	1	2	3	3	4	2	1	1	1	3	3	3	3	3	1	1	1	1	2	3	1	1	3	1	1	4	3	3	1	1	1	5	1	1	2	1	4	2
12429286153	27	Femmina	Puglia	Laurea	10.001-20.000	15	0	0	20	1	1	1	1	1	3	4	5	1	1	1	2	1	1	7	3	1	1	1	1	2	4	1	1	2	1	1	4	1	2	1	1	1	1	1	1	1	1	2	1
12429079784	58	Femmina	Lombardia	Licenza Media-Superiore	10.001-20.000	40	3	6	3	1	1	1	2	1	4	4	2	1	1	1	1	1	1	2	1	1	1	1	1	4	2	1	1	1	1	1	4	1	1	1	1	1	2	1	1	1	1	4	1
12420471016	25	Femmina	Sicilia	Laurea	<10.000	29	0	0	75	1	3	1	1	1	5	7	1	1	1	1	1	1	1	2	1	1	1	1	1	1	1	1	1	1	1	1	1	1	1	1	1	1	1	1	1	1	1	1	1
12419382702	35	Maschio	Sicilia	Master post-lauream/Dottorato	30.001-40.000	56	0	0	94	1	1	1	1	1	2	6	1	1	1	1	1	1	1	4	2	1	1	1	1	1	1	1	1	1	1	1	1	1	1	1	1	1	1	1	1	1	1	1	1
12419096876	70	Femmina	Sicilia	Laurea	>50.001	59	0	0	2	1	2	1	1	1	1	4	2	1	1	1	2	2	2	3	3	1	1	1	1	3	3	1	2	3	1	1	6	6	2	1	1	1	2	5	1	1	1	2	2
12417072459	35	Femmina	Liguria	Altro (specificare)	20.001-30.000	49	0	0	64	2	3	1	3	1	3	2	2	1	1	1	1	1	1	3	1	1	1	1	1	1	1	1	1	1	1	1	1	1	1	1	1	1	1	1	1	1	1	1	3
12414289185	58	Femmina	Puglia	Laurea	20.001-30.000	36
12414063748	25	Femmina	Lombardia	Master post-lauream/Dottorato	20.001-30.000	50	0	0	73	2	2	1	2	2	4	4	2	1	2	1	3	4	2	4	2	1	1	1	2	2	1	1	1	2	1	1	3	4	3	1	1	1	3	2	2	1	1	2	2
12412374363	29	Maschio	Abruzzo	Laurea	20.001-30.000		29	0	52	4	4	1	4	4	4	6	4	2	2	2	4	4	4	4	4	1	2	1	1	4	4	2	2	5	4	1	4	3	4	1	2	1	4	2	3	3	3	5	3
12410892447	54	Maschio	Lombardia	Laurea	>50.001	57	5	10	79	1	1	1	1	1	1	5	1	1	1	1	3	1	1	3	2	1	1	1	1	2	4	1	1	3	1	1	3	3	2	1	1	1	1	2	1	1	1	3	4
12410759257	39	Femmina	Lombardia	Master post-lauream/Dottorato	40.001-50.000	68	0	0	0	1	2	1	1	1	2	3	1	1	2	1	2	1	1	1	2	1	1	1	1	1	1	1	1	2	2	1	2	1	2	1	1	1	3	1	1	1	1	1	1
12410691721	40	Maschio	Lazio	Master post-lauream/Dottorato	>50.001	60	1	0	1	1	1	1	1	1	1	3	1	1	1	1	5	4	2	7	5	1	7	1	1	1	3	1	2	4	1	1	7	5	6	1	1	1	1	1	1	1	1	1	1
12409807142	30	Femmina	Piemonte	Master post-lauream/Dottorato	20.001-30.000	44	0	0	64	2	2	1	3	2	4	4	1	1	1	1	2	4	1	4	1	1	1	1	1	1	1	1	1	1	1	1	4	3	2	1	1	1	5	1	1	1	1	1	1
12409756451	28	Maschio	Non sono nato in Italia	Master post-lauream/Dottorato	10.001-20.000	77	33	29	36	6	7	1	6	6	3	6	1	1	2	1	3	3	1	5	3	2	3	1	1	4	5	3	3	2	2	1	3	5	3	1	1	1	5	2	3	2	3	4	4
12409705775	30	Femmina	Sardegna	Laurea	>50.001	86	0	0	50	1	1	1	1	1	2	1	1	1	1	1	1	1	1	2	1	1	1	1	1	1	1	1	1	1	1	1	2	1	1	1	1	1	1	1	1	1	1	1	3
12409651808	30	Femmina	Piemonte	Laurea	>50.001	44	4	0	72	1	1	1	1	1	1	1	4	1	1	1	4	2	4	4	4	1	1	1	1	4	4	2	2	2	1	1	7	5	6	1	1	1	4	2	2	1	3	5	3
12409646823	30	Femmina	Piemonte	Licenza Media-Superiore	<10.000	40	27	5	90	3	2	1	2	2	2	3	2	2	1	2	4	2	1	4	3	2	5	4	2	6	7	1	1	5	2	3	5	4	5	2	1	3	2	3	1	1	1	1	1
12408057898	40	Femmina	Toscana	Licenza Media-Superiore	<10.000	33	0	0	65	1	1	1	1	1	4	4	3	1	1	1	2	3	2	4	2	3	1	1	2	3	4	1	2	3	1	1	4	5	2	2	1	1	1	4	1	1	1	1	3
12408053200	40	Femmina	Toscana	Licenza Media-Superiore	>50.001	62	2	0	69	2	2	1	2	1	2	6	1	1	1	1	1	1	1	4	1	1	6	1	1	1	3	1	1	1	2	1	3	1	1	1	1	1	1	1	1	1	1	2	3
12408029079	41	Femmina	Toscana	Licenza Media-Superiore	10.001-20.000	37	5	12	15	1	2	1	2	2	1	3	4	1	4	1	4	4	1	4	1	1	1	1	1	4	4	1	4	4	1	1	4	4	3	1	1	1	1	1	2	1	1	4	2
12407443290	37	Maschio	Lazio	Licenza Media-Superiore	<10.000	29	7	17	14	1	1	1	1	2	3	3	5	1	3	1	1	1	1	1	1	1	1	1	1	1	1	1	1	1	1	1	7	1	1	1	1	1	4	1	1	1	1	1	1
12407106652	45	Femmina	Toscana	Master post-lauream/Dottorato	20.001-30.000	55	0	0	75	1	2	1	1	1	3	5	1	1	1	1	3	2	1	3	2	1	1	1	2	1	3	1	1	2	1	1	7	2	3	1	1	1	2	2	1	1	1	1	2
12407057100		Femmina	Lombardia	Laurea	30.001-40.000	52	0	0	88	1	3	1	1	1	1	5	2	1	1	2	1	2	1	6	1	1	1	2	1	1	1	1	1	1	2	1	3	2	1	1	1	1	1	2	1	1	1	4	2
12407028553	34	Maschio	Lombardia	Licenza Media-Superiore	>50.001	75	14	0	50	3	2	1	2	3	5	1	2	4	2	3	5	4	1	4	2	1	1	1	1	7	7	1	1	5	1	1	7	5	5	1	1	1	1	1	1	1	1	4	1
12407022824	25	Maschio	Campania	Licenza Media-Superiore	<10.000	11	0	3	64	1	1	1	1	1	3	5	1	1	1	2	2	2	2	3	1	1	1	1	1	1	2	1	1	2	1	1	3	3	2	1	1	1	3	1	3	1	2	1	1
12406955007	26	Maschio	Piemonte	Licenza Media-Superiore	20.001-30.000		26	7	24	3	4	1	4	3	5	3	3	2	3	3	3	2	1	3	2	2	3	2	1	4	4	2	2	3	1	1	3	4	1	2	1	1	5	3	1	1	1	3	2
12406928410	24	Maschio	Piemonte	Laurea	40.001-50.000	71	10	0	67	1	2	1	1	1	4	3	1	1	2	2	2	4	1	4	3	1	1	1	1	3	2	1	1	3	1	1	3	2	2	1	1	1	1	1	1	1	3	1	2
12406906271	48	Femmina	Lazio	Licenza Media-Superiore	<10.000	0	0	0	0	1	1	1	1	1	1	1	7	1	1	1	5	2	1	2	2	1	1	1	1	2	1	1	1	4	1	1	7	6	2	1	1	1	4	1	1	1	1	1	4
12406625576	60	Maschio	Lombardia	Licenza Media-Superiore	40.001-50.000	60	20	13	67	3	1	1	3	3	1	3	3	1	2	1	3	3	3	3	3	2	2	2	2	2	2	2	2	3	1	1	2	3	3	2	1	1	5	4	1	1	1	1	4
12406571329	25	Femmina	Veneto	Laurea	10.001-20.000	48	22	0	0	1	7	1	3	3	3	4	4	1	1	1	1	1	1	4	1	1	1	1	1	1	3	1	1	1	1	1	3	1	1	1	1	1	7	1	7	1	1	1	1
12405383705	57	Femmina	Lombardia	Licenza Media-Superiore	>50.001	80	1	6	79	2	6	1	1	1	3	3	2	1	1	1	1	1	1	2	2	1	1	1	1	3	6	1	1	3	1	1	3	2	2	1	1	1	1	1	1	1	1	1	1
12405319118	29	Femmina	Piemonte	Master post-lauream/Dottorato	<10.000	70	27	0	73	2	3	1	4	1	6	3	2	1	1	1	3	2	1	5	3	1	1	1	1	3	3	1	2	1	1	1	3	1	2	1	1	1	2	1	1	1	2	1	1
12405267989	26	Maschio	Lombardia	Laurea	20.001-30.000	59	2	0	76	1	2	1	2	1	5	2	2	1	1	2	2	2	1	3	1	1	1	1	1	1	1	1	1	2	1	2	1	2	1	2	1	2	2	5	1	1	1	1	2
12405233526	33	Femmina	Lombardia	Laurea	10.001-20.000	48	0	0	14	1	2	1	1	1	1	2	4	1	1	2	2	2	1	4	2	1	1	1	1	4	3	1	2	2	4	1	4	2	2	1	1	1	2	5	1	1	1	4	2
12405229155	26	Femmina	Veneto	Laurea	20.001-30.000		0	0	63	1	1	1	1	1	1	3	1	1	1	1	4	1	1	4	5	1	1	1	1	7	4	1	1	3	1	1	6	4	4	1	1	1	3	1	1	1	1	1	4
12405158789	36	Maschio	Lombardia	Laurea	30.001-40.000	71	0	0	50	1	1	1	3	1	3	3	3	1	3	1	1	1	1	7	3	1	1	1	1	4	6	1	1	3	1	1	6	2	7	1	1	1	3	1	1	1	1	1	4
12405078173		Maschio	Lombardia	Licenza Media-Superiore	10.001-20.000	27	9	12	26	1	6	1	2	1	6	4	4	1	2	1	2	3	1	4	2	2	6	1	1	7	7	2	1	7	1	1	7	6	6	1	1	1	7	3	1	1	1	1	1
12405063196	55	Femmina	Lombardia	Licenza Media-Superiore	30.001-40.000	37	0	0	70	1	2	1	1	1	2	3	1	1	1	1	2	6	2	3	2	1	1	2	1	2	3	1	1	2	1	2	5	1	2	1	1	1	1	3	3	1	2	2	2
12405021468
12405020340	26	Femmina	Lombardia	Laurea	20.001-30.000		0	0	77	2	7	1	1	2	2	3	2	1	1	1	2	1	1	6	2	1	1	1	1	2	2	1	1	2	1	1	1	3	3	1	1	1	2	1	1	1	1	2	3
12405019642	57	Femmina	Lombardia	Laurea	10.001-20.000	51	14	16	74	2	3	1	2	2	4	6	2	1	1	1	1	1	1	4	4	1	1	1	1	4	4	1	1	1	1	1	4	1	1	1	1	1	4	4	2	1	2	4	4
12405014534	23	Femmina	Puglia	Laurea	20.001-30.000		0	0	69	1	1	1	1	1	1	4	1	1	1	1	4	3	1	2	4	1	1	1	1	3	4	1	1	4	1	1	4	3	4	1	1	1	1	1	1	1	1	1	1
12404864159	27	Maschio	Veneto	Laurea	20.001-30.000	37	0	0	68	1	2	1	2	1	2	3	3	1	2	1	1	4	1	7	1	1	1	1	1	1	5	1	1	1	1	1	1	6	3	1	1	1	2	1	1	1	1	2	3
12404793747	29	Femmina	Lazio	Laurea	10.001-20.000	47	50	50	50	3	3	2	2	4	5	3	1	1	4	3	6	1	1	2	3	1	1	1	2	4	6	2	2	6	1	2	6	5	5	1	2	1	4	4	4	5	3	4	5
12404772119	28	Femmina	Veneto	Master post-lauream/Dottorato	20.001-30.000	31	38	0	36	3	3	1	6	3	3	3	4	1	1	2	3	2	1	3	2	1	2	1	2	2	3	1	1	3	1	2	3	4	3	2	1	2	2	1	1	1	1	2	1
12404709799	26	Femmina	Lombardia	Laurea	10.001-20.000	32
12404274749
12404175810	28	Femmina	Lazio	Master post-lauream/Dottorato	10.001-20.000	60	0	0	78	1	3	1	1	1	2	3	2	1	1	1	4	6	1	6	3	2	7	1	1	1	1	1	1	2	1	1	3	3	3	2	1	1	2	1	1	1	1	5	1
12402778500	30	Femmina	Lombardia	Licenza Media-Superiore	10.001-20.000	60	0	0	75	1	1	1	2	1	2	3	1	1	1	1	2	5	1	3	3	1	1	1	1	5	6	1	1	4	1	1	6	2	1	1	1	1	1	1	1	1	1	1	5
12402538620	37	Femmina	Lazio	Master post-lauream/Dottorato	>50.001	78	0	0	0	1	3	1	1	1	1	3	1	1
12401732559		Femmina	Emilia Romagna	Master post-lauream/Dottorato	10.001-20.000	54	0	0	0	2	5	1	1	1	1	3	1	1	1	1	1	1	1	5	1	1	1	1	1	3	3	1	2	2	1	1	3	3	2	1	1	1	1	1	1	1	1	1	2
12401205661	46	Maschio	Lazio	Laurea	30.001-40.000		0	0	69	2	3	1	2	2	2	6	2	1	1	1	2	1	1	2	2	1	1	1	1	3	4	1	1	2	1	1	5	1	1	1	1	1	1	5	1	1	1	1	1
12401196941	28	Femmina	Veneto	Master post-lauream/Dottorato	10.001-20.000														1	1	3	2	1	5	2	1	1	1	1	6	7	3	2	4	1	1	7	3	3	1	1	1	3	4	1	1	5	2	4
[truncated: 33 more columns]
