# Supplementary material for: Attitudes towards Italian Mafias Scale (AIMS): development and validation
Source: PeerJ. 2023 Oct 24;11:e16120. doi: 10.7717/peerj.16120 (PMC10607589; doi:10.7717/peerj.16120)
Supplement: Supplemental Information 4 — JASP (https://jasp-stats.org/) script to perform parametric, non-parametric analyses both for frequentist and bayesian approach for testing the difference between DRMR participants and those from the rest of Italy in Study 2 [file peerj-11-16120-s004.jasp]

Archive with 27 entries (27 files):
- META-INF/MANIFEST.MF
- metadata.json
- xdata.json
- data.bin
- index.html
- analyses.json
- resources/0/jaspResults.json
- resources/0/jaspResultsFinishedWriting.txt
- resources/0/state
- resources/1/jaspResults.json
- resources/1/jaspResultsFinishedWriting.txt
- resources/1/state
- resources/1/_0_t-1514075659.png
- resources/1/_1_t-1514074080.png
- resources/1/_5_t-1585247383.png
- resources/1/_6_t-1585247027.png
- resources/2/jaspResults.json
- resources/2/jaspResultsFinishedWriting.txt
- resources/2/state
- resources/2/_10_t-1491561052.png
- resources/2/_11_t-1491548048.png
- resources/2/_4_t-1491617988.png
- resources/2/_5_t-1491617328.png
- resources/2/_6_t-1491616846.png
- resources/2/_7_t-1491616399.png
- resources/2/_8_t-1491602344.png
- resources/2/_9_t-1491574523.png
