# Supplementary material for: Attitudes towards Italian Mafias Scale (AIMS): development and validation
Source: PeerJ. 2023 Oct 24;11:e16120. doi: 10.7717/peerj.16120 (PMC10607589; doi:10.7717/peerj.16120)
Supplement: Supplemental Information 4 — JASP (https://jasp-stats.org/) script to perform parametric, non-parametric analyses both for frequentist and bayesian approach for testing the difference between DRMR participants and those from the rest of Italy in Study 2 [file peerj-11-16120-s004.jasp › metadata.json]

{
	"computedColumns" : [],
	"dataFilePath" : "C:/Users/micha/Google Drive/MAFIA PROJECT/AIMS/Manuscript/dfAIMS.csv",
	"dataFileReadOnly" : false,
	"dataFileTimestamp" : 1673442835,
	"dataSet" : 
	{
		"columnCount" : 88,
		"emptyValuesMap" : 
		{
			"AIMS_mean" : {},
			"AIMS_mean_NOTcollapsed" : {},
			"AIMS_mean_collapsed" : {},
			"Age" : {},
			"B12" : {},
			"B19" : {},
			"B20" : {},
			"B21" : {},
			"B3" : {},
			"B4" : {},
			"B7" : {},
			"C1" : {},
			"C10" : {},
			"C13" : {},
			"C15" : {},
			"C18" : {},
			"C23" : {},
			"C24" : {},
			"C25" : {},
			"C27" : {},
			"C29" : {},
			"C30" : {},
			"C34" : {},
			"C35" : {},
			"C37" : {},
			"C6" : {},
			"C7" : {},
			"C8" : {},
			"CCS_REST" : {},
			"CSS_mean" : {},
			"DRMR_REST" : {},
			"Donation" : {},
			"E11" : {},
			"E5" : {},
			"E7" : {},
			"E9" : {},
			"Education" : {},
			"Gender_birth" : {},
			"ICO1" : {},
			"ICO2" : {},
			"ICO3" : {},
			"ICO4" : {},
			"ICO5" : {},
			"ICO6" : {},
			"Income" : {},
			"L1" : {},
			"L10" : {},
			"L2" : {},
			"L3" : {},
			"L4" : {},
			"L5" : {},
			"L6" : {},
			"L7" : {},
			"L8" : {},
			"L9" : {},
			"P1" : {},
			"P2" : {},
			"P3" : {},
			"P4" : {},
			"P5" : {},
			"P6" : {},
			"P7" : {},
			"Region_birth" : {},
			"SES" : {},
			"T1" : {},
			"T2" : {},
			"T3" : {},
			"T4" : {},
			"T5" : {},
			"T6" : {},
			"T7" : {},
			"T8" : {},
			"TLV1" : {},
			"TLV10" : {},
			"TLV2" : {},
			"TLV3" : {},
			"TLV4" : {},
			"TLV5" : {},
			"TLV6" : {},
			"TLV7" : {},
			"TLV8" : {},
			"TLV9" : {},
			"fscoresAIMS.Notcollapsed" : {},
			"fscoresAIMS.collapsed" : {},
			"fscoresBeha" : {},
			"fscoresCog" : {},
			"fscoresEmoCog" : {},
			"sub" : {}
		},
		"fields" : 
		[
			{
				"measureType" : "Continuous",
				"name" : "sub",
				"type" : "number"
			},
			{
				"measureType" : "Continuous",
				"name" : "Age",
				"type" : "number"
			},
			{
				"measureType" : "Nominal",
				"name" : "Gender_birth",
				"type" : "integer"
			},
			{
				"measureType" : "Continuous",
				"name" : "Region_birth",
				"type" : "number"
			},
			{
				"measureType" : "Nominal",
				"name" : "DRMR_REST",
				"type" : "integer"
			},
			{
				"measureType" : "Nominal",
				"name" : "CCS_REST",
				"type" : "integer"
			},
			{
				"measureType" : "Ordinal",
				"name" : "Education",
				"type" : "integer"
			},
			{
				"measureType" : "Continuous",
				"name" : "SES",
				"type" : "number"
			},
			{
				"measureType" : "Ordinal",
				"name" : "Income",
				"type" : "integer"
			},
			{
				"measureType" : "Ordinal",
				"name" : "E5",
				"type" : "integer"
			},
			{
				"measureType" : "Ordinal",
				"name" : "E7",
				"type" : "integer"
			},
			{
				"measureType" : "Ordinal",
				"name" : "E9",
				"type" : "integer"
			},
			{
				"measureType" : "Ordinal",
				"name" : "E11",
				"type" : "integer"
			},
			{
				"measureType" : "Ordinal",
				"name" : "B3",
				"type" : "integer"
			},
			{
				"measureType" : "Ordinal",
				"name" : "B4",
				"type" : "integer"
			},
			{
				"measureType" : "Ordinal",
				"name" : "B7",
				"type" : "integer"
			},
			{
				"measureType" : "Ordinal",
				"name" : "B12",
				"type" : "integer"
			},
			{
				"measureType" : "Ordinal",
				"name" : "B19",
				"type" : "integer"
			},
			{
				"measureType" : "Ordinal",
				"name" : "B20",
				"type" : "integer"
			},
			{
				"measureType" : "Ordinal",
				"name" : "B21",
				"type" : "integer"
			},
			{
				"measureType" : "Ordinal",
				"name" : "C1",
				"type" : "integer"
			},
			{
				"measureType" : "Ordinal",
				"name" : "C6",
				"type" : "integer"
			},
			{
				"measureType" : "Ordinal",
				"name" : "C7",
				"type" : "integer"
			},
			{
				"measureType" : "Ordinal",
				"name" : "C8",
				"type" : "integer"
			},
			{
				"measureType" : "Ordinal",
				"name" : "C10",
				"type" : "integer"
			},
			{
				"measureType" : "Ordinal",
				"name" : "C13",
				"type" : "integer"
			},
			{
				"measureType" : "Ordinal",
				"name" : "C15",
				"type" : "integer"
			},
			{
				"measureType" : "Ordinal",
				"name" : "C18",
				"type" : "integer"
			},
			{
				"measureType" : "Ordinal",
				"name" : "C23",
				"type" : "integer"
			},
			{
				"measureType" : "Ordinal",
				"name" : "C24",
				"type" : "integer"
			},
			{
				"measureType" : "Ordinal",
				"name" : "C25",
				"type" : "integer"
			},
			{
				"measureType" : "Ordinal",
				"name" : "C27",
				"type" : "integer"
			},
			{
				"measureType" : "Ordinal",
				"name" : "C29",
				"type" : "integer"
			},
			{
				"measureType" : "Ordinal",
				"name" : "C30",
				"type" : "integer"
			},
			{
				"measureType" : "Ordinal",
				"name" : "C34",
				"type" : "integer"
			},
			{
				"measureType" : "Ordinal",
				"name" : "C35",
				"type" : "integer"
			},
			{
				"measureType" : "Ordinal",
				"name" : "C37",
				"type" : "integer"
			},
			{
				"measureType" : "Ordinal",
				"name" : "L1",
				"type" : "integer"
			},
			{
				"measureType" : "Ordinal",
				"name" : "L2",
				"type" : "integer"
			},
			{
				"measureType" : "Ordinal",
				"name" : "L3",
				"type" : "integer"
			},
			{
				"measureType" : "Ordinal",
				"name" : "L4",
				"type" : "integer"
			},
			{
				"measureType" : "Ordinal",
				"name" : "L5",
				"type" : "integer"
			},
			{
				"measureType" : "Ordinal",
				"name" : "L6",
				"type" : "integer"
			},
			{
				"measureType" : "Ordinal",
				"name" : "L7",
				"type" : "integer"
			},
			{
				"measureType" : "Ordinal",
				"name" : "L8",
				"type" : "integer"
			},
			{
				"measureType" : "Ordinal",
				"name" : "L9",
				"type" : "integer"
			},
			{
				"measureType" : "Ordinal",
				"name" : "L10",
				"type" : "integer"
			},
			{
				"measureType" : "Ordinal",
				"name" : "T1",
				"type" : "integer"
			},
			{
				"measureType" : "Ordinal",
				"name" : "T2",
				"type" : "integer"
			},
			{
				"measureType" : "Ordinal",
				"name" : "T3",
				"type" : "integer"
			},
			{
				"measureType" : "Ordinal",
				"name" : "T4",
				"type" : "integer"
			},
			{
				"measureType" : "Ordinal",
				"name" : "T5",
				"type" : "integer"
			},
			{
				"measureType" : "Ordinal",
				"name" : "T6",
				"type" : "integer"
			},
			{
				"measureType" : "Ordinal",
				"name" : "T7",
				"type" : "integer"
			},
			{
				"measureType" : "Ordinal",
				"name" : "T8",
				"type" : "integer"
			},
			{
				"measureType" : "Ordinal",
				"name" : "P1",
				"type" : "integer"
			},
			{
				"measureType" : "Ordinal",
				"name" : "P2",
				"type" : "integer"
			},
			{
				"measureType" : "Ordinal",
				"name" : "P3",
				"type" : "integer"
			},
			{
				"measureType" : "Ordinal",
				"name" : "P4",
				"type" : "integer"
			},
			{
				"measureType" : "Ordinal",
				"name" : "P5",
				"type" : "integer"
			},
			{
				"measureType" : "Ordinal",
				"name" : "P6",
				"type" : "integer"
			},
			{
				"measureType" : "Ordinal",
				"name" : "P7",
				"type" : "integer"
			},
			{
				"measureType" : "Ordinal",
				"name" : "TLV1",
				"type" : "integer"
			},
			{
				"measureType" : "Ordinal",
				"name" : "TLV2",
				"type" : "integer"
			},
			{
				"measureType" : "Ordinal",
				"name" : "TLV3",
				"type" : "integer"
			},
			{
				"measureType" : "Ordinal",
				"name" : "TLV4",
				"type" : "integer"
			},
			{
				"measureType" : "Ordinal",
				"name" : "TLV5",
				"type" : "integer"
			},
			{
				"measureType" : "Ordinal",
				"name" : "TLV6",
				"type" : "integer"
			},
			{
				"measureType" : "Ordinal",
				"name" : "TLV7",
				"type" : "integer"
			},
			{
				"measureType" : "Ordinal",
				"name" : "TLV8",
				"type" : "integer"
			},
			{
				"measureType" : "Ordinal",
				"name" : "TLV9",
				"type" : "integer"
			},
			{
				"measureType" : "Ordinal",
				"name" : "TLV10",
				"type" : "integer"
			},
			{
				"measureType" : "Ordinal",
				"name" : "ICO1",
				"type" : "integer"
			},
			{
				"measureType" : "Ordinal",
				"name" : "ICO2",
				"type" : "integer"
			},
			{
				"measureType" : "Ordinal",
				"name" : "ICO3",
				"type" : "integer"
			},
			{
				"measureType" : "Ordinal",
				"name" : "ICO4",
				"type" : "integer"
			},
			{
				"measureType" : "Ordinal",
				"name" : "ICO5",
				"type" : "integer"
			},
			{
				"measureType" : "Ordinal",
				"name" : "ICO6",
				"type" : "integer"
			},
			{
				"measureType" : "Nominal",
				"name" : "Donation",
				"type" : "integer"
			},
			{
				"measureType" : "Continuous",
				"name" : "AIMS_mean",
				"type" : "number"
			},
			{
				"measureType" : "Continuous",
				"name" : "CSS_mean",
				"type" : "number"
			},
			{
				"measureType" : "Continuous",
				"name" : "fscoresAIMS.Notcollapsed",
				"type" : "number"
			},
			{
				"measureType" : "Continuous",
				"name" : "fscoresBeha",
				"type" : "number"
			},
			{
				"measureType" : "Continuous",
				"name" : "fscoresEmoCog",
				"type" : "number"
			},
			{
				"measureType" : "Continuous",
				"name" : "fscoresCog",
				"type" : "number"
			},
			{
				"measureType" : "Continuous",
				"name" : "AIMS_mean_collapsed",
				"type" : "number"
			},
			{
				"measureType" : "Continuous",
				"name" : "AIMS_mean_NOTcollapsed",
				"type" : "number"
			},
			{
				"measureType" : "Continuous",
				"name" : "fscoresAIMS.collapsed",
				"type" : "number"
			}
		],
		"filterVector" : 
		[
			true,
			true,
			true,
			true,
			true,
			true,
			true,
			true,
			true,
			true,
			true,
			true,
			true,
			true,
			true,
			true,
			true,
			true,
			true,
			true,
			true,
			true,
			true,
			true,
			true,
			true,
			true,
			true,
			true,
			true,
			true,
			true,
			true,
			true,
			true,
			true,
			true,
			true,
			true,
			true,
			true,
			true,
			true,
			true,
			true,
			true,
			true,
			true,
			true,
			true,
			true,
			true,
			true,
			true,
			true,
			true,
			true,
			true,
			true,
			true,
			true,
			true,
			true,
			true,
			true,
			true,
			true,
			true,
			true,
			true,
			true,
			true,
			true,
			true,
			true,
			true,
			true,
			true,
			true,
			true,
			true,
			true,
			true,
			true,
			true,
			true,
			true,
			true,
			true,
			true,
			true,
			true,
			true,
			true,
			true,
			true,
			true,
			true,
			true,
			true,
			true,
			true,
			true,
			true,
			true,
			true,
			true,
			true,
			true,
			true,
			true,
			true,
			true,
			true,
			true,
			true,
			true,
			true,
			true,
			true,
			true,
			true,
			true,
			true,
			true,
			true,
			true,
			true,
			true,
			true,
			true,
			true,
			true,
			true,
			true,
			true,
			true,
			true,
			true,
			true,
			true,
			true,
			true,
			true,
			true,
			true,
			true,
			true,
			true,
			true,
			true,
			true,
			true,
			true,
			true,
			true,
			true,
			true,
			true,
			true,
			true,
			true,
			true,
			true,
			true,
			true,
			true,
			true,
			true,
			true,
			true,
			true,
			true,
			true,
			true,
			true,
			true,
			true,
			true,
			true,
			true,
			true,
			true,
			true,
			true,
			true,
			true,
			true,
			true,
			true,
			true,
			true,
			true,
			true,
			true,
			true,
			true,
			true,
			true,
			true,
			true,
			true,
			true,
			true,
			true,
			true,
			true,
			true,
			true,
			true,
			true,
			true,
			true,
			true,
			true,
			true,
			true,
			true,
			true,
			true,
			true,
			true,
			true,
			true,
			true,
			true,
			true,
			true,
			true,
			true,
			true,
			true,
			true,
			true,
			true,
			true,
			true,
			true,
			true,
			true,
			true,
			true,
			true,
			true,
			true,
			true,
			true,
			true,
			true,
			true,
			true,
			true,
			true,
			true,
			true,
			true,
			true,
			true,
			true,
			true,
			true,
			true,
			true,
			true,
			true,
			true,
			true,
			true,
			true,
			true,
			true,
			true,
			true,
			true,
			true,
			true,
			true,
			true,
			true,
			true,
			true,
			true,
			true,
			true,
			true,
			true,
			true,
			true,
			true,
			true,
			true,
			true,
			true,
			true,
			true,
			true,
			true,
			true,
			true,
			true,
			true,
			true,
			true,
			true,
			true,
			true,
			true,
			true,
			true,
			true,
			true,
			true,
			true,
			true,
			true,
			true,
			true,
			true,
			true,
			true,
			true,
			true,
			true,
			true,
			true,
			true,
			true,
			true,
			true,
			true,
			true,
			true,
			true,
			true,
			true,
			true,
			true,
			true,
			true,
			true,
			true,
			true,
			true,
			true,
			true,
			true,
			true,
			true,
			true,
			true,
			true,
			true,
			true,
			true,
			true,
			true,
			true,
			true,
			true,
			true,
			true,
			true,
			true,
			true,
			true,
			true,
			true,
			true,
			true,
			true,
			true,
			true,
			true,
			true,
			true,
			true,
			true,
			true,
			true,
			true,
			true,
			true,
			true,
			true,
			true,
			true,
			true,
			true,
			true,
			true,
			true,
			true,
			true
		],
		"rowCount" : 393
	},
	"emptyValues" : 
	[
		"NaN",
		"nan",
		".",
		"NA"
	],
	"filterConstructorJSON" : "{\"formulas\":[]}",
	"filterData" : "# Add filters using R syntax here, see question mark for help.\n\ngeneratedFilter # by default: pass the non-R filter(s)"
}
