# Supplementary material for: Attitudes towards Italian Mafias Scale (AIMS): development and validation
Source: PeerJ. 2023 Oct 24;11:e16120. doi: 10.7717/peerj.16120 (PMC10607589; doi:10.7717/peerj.16120)
Supplement: Supplemental Information 4 — JASP (https://jasp-stats.org/) script to perform parametric, non-parametric analyses both for frequentist and bayesian approach for testing the difference between DRMR participants and those from the rest of Italy in Study 2 [file peerj-11-16120-s004.jasp › xdata.json]

{
	"B12" : 
	{
		"labels" : 
		[
			[
				1,
				"1",
				true
			],
			[
				2,
				"2",
				true
			],
			[
				3,
				"3",
				true
			],
			[
				4,
				"4",
				true
			],
			[
				5,
				"5",
				true
			],
			[
				6,
				"6",
				true
			],
			[
				7,
				"7",
				true
			]
		],
		"orgStringValues" : null
	},
	"B19" : 
	{
		"labels" : 
		[
			[
				1,
				"1",
				true
			],
			[
				2,
				"2",
				true
			],
			[
				3,
				"3",
				true
			],
			[
				4,
				"4",
				true
			],
			[
				5,
				"5",
				true
			],
			[
				6,
				"6",
				true
			],
			[
				7,
				"7",
				true
			]
		],
		"orgStringValues" : null
	},
	"B20" : 
	{
		"labels" : 
		[
			[
				1,
				"1",
				true
			],
			[
				2,
				"2",
				true
			],
			[
				3,
				"3",
				true
			],
			[
				4,
				"4",
				true
			],
			[
				5,
				"5",
				true
			],
			[
				6,
				"6",
				true
			],
			[
				7,
				"7",
				true
			]
		],
		"orgStringValues" : null
	},
	"B21" : 
	{
		"labels" : 
		[
			[
				1,
				"1",
				true
			],
			[
				2,
				"2",
				true
			],
			[
				3,
				"3",
				true
			],
			[
				4,
				"4",
				true
			],
			[
				5,
				"5",
				true
			],
			[
				6,
				"6",
				true
			],
			[
				7,
				"7",
				true
			]
		],
		"orgStringValues" : null
	},
	"B3" : 
	{
		"labels" : 
		[
			[
				1,
				"1",
				true
			],
			[
				2,
				"2",
				true
			],
			[
				3,
				"3",
				true
			],
			[
				4,
				"4",
				true
			],
			[
				5,
				"5",
				true
			],
			[
				6,
				"6",
				true
			],
			[
				7,
				"7",
				true
			]
		],
		"orgStringValues" : null
	},
	"B4" : 
	{
		"labels" : 
		[
			[
				1,
				"1",
				true
			],
			[
				2,
				"2",
				true
			],
			[
				3,
				"3",
				true
			],
			[
				4,
				"4",
				true
			],
			[
				5,
				"5",
				true
			],
			[
				6,
				"6",
				true
			],
			[
				7,
				"7",
				true
			]
		],
		"orgStringValues" : null
	},
	"B7" : 
	{
		"labels" : 
		[
			[
				1,
				"1",
				true
			],
			[
				2,
				"2",
				true
			],
			[
				3,
				"3",
				true
			],
			[
				4,
				"4",
				true
			],
			[
				5,
				"5",
				true
			],
			[
				6,
				"6",
				true
			],
			[
				7,
				"7",
				true
			]
		],
		"orgStringValues" : null
	},
	"C1" : 
	{
		"labels" : 
		[
			[
				1,
				"1",
				true
			],
			[
				2,
				"2",
				true
			],
			[
				3,
				"3",
				true
			],
			[
				4,
				"4",
				true
			],
			[
				5,
				"5",
				true
			],
			[
				6,
				"6",
				true
			],
			[
				7,
				"7",
				true
			]
		],
		"orgStringValues" : null
	},
	"C10" : 
	{
		"labels" : 
		[
			[
				1,
				"1",
				true
			],
			[
				2,
				"2",
				true
			],
			[
				3,
				"3",
				true
			],
			[
				4,
				"4",
				true
			],
			[
				5,
				"5",
				true
			],
			[
				6,
				"6",
				true
			],
			[
				7,
				"7",
				true
			]
		],
		"orgStringValues" : null
	},
	"C13" : 
	{
		"labels" : 
		[
			[
				1,
				"1",
				true
			],
			[
				2,
				"2",
				true
			],
			[
				3,
				"3",
				true
			],
			[
				4,
				"4",
				true
			],
			[
				5,
				"5",
				true
			],
			[
				6,
				"6",
				true
			],
			[
				7,
				"7",
				true
			]
		],
		"orgStringValues" : null
	},
	"C15" : 
	{
		"labels" : 
		[
			[
				1,
				"1",
				true
			],
			[
				2,
				"2",
				true
			],
			[
				3,
				"3",
				true
			],
			[
				4,
				"4",
				true
			],
			[
				5,
				"5",
				true
			],
			[
				6,
				"6",
				true
			],
			[
				7,
				"7",
				true
			]
		],
		"orgStringValues" : null
	},
	"C18" : 
	{
		"labels" : 
		[
			[
				1,
				"1",
				true
			],
			[
				2,
				"2",
				true
			],
			[
				3,
				"3",
				true
			],
			[
				4,
				"4",
				true
			],
			[
				5,
				"5",
				true
			],
			[
				6,
				"6",
				true
			],
			[
				7,
				"7",
				true
			]
		],
		"orgStringValues" : null
	},
	"C23" : 
	{
		"labels" : 
		[
			[
				1,
				"1",
				true
			],
			[
				2,
				"2",
				true
			],
			[
				3,
				"3",
				true
			],
			[
				4,
				"4",
				true
			],
			[
				5,
				"5",
				true
			],
			[
				6,
				"6",
				true
			],
			[
				7,
				"7",
				true
			]
		],
		"orgStringValues" : null
	},
	"C24" : 
	{
		"labels" : 
		[
			[
				1,
				"1",
				true
			],
			[
				2,
				"2",
				true
			],
			[
				3,
				"3",
				true
			],
			[
				4,
				"4",
				true
			],
			[
				5,
				"5",
				true
			],
			[
				6,
				"6",
				true
			],
			[
				7,
				"7",
				true
			]
		],
		"orgStringValues" : null
	},
	"C25" : 
	{
		"labels" : 
		[
			[
				1,
				"1",
				true
			],
			[
				2,
				"2",
				true
			],
			[
				3,
				"3",
				true
			],
			[
				4,
				"4",
				true
			],
			[
				5,
				"5",
				true
			],
			[
				6,
				"6",
				true
			],
			[
				7,
				"7",
				true
			]
		],
		"orgStringValues" : null
	},
	"C27" : 
	{
		"labels" : 
		[
			[
				1,
				"1",
				true
			],
			[
				2,
				"2",
				true
			],
			[
				3,
				"3",
				true
			],
			[
				4,
				"4",
				true
			],
			[
				5,
				"5",
				true
			],
			[
				6,
				"6",
				true
			],
			[
				7,
				"7",
				true
			]
		],
		"orgStringValues" : null
	},
	"C29" : 
	{
		"labels" : 
		[
			[
				1,
				"1",
				true
			],
			[
				2,
				"2",
				true
			],
			[
				3,
				"3",
				true
			],
			[
				4,
				"4",
				true
			],
			[
				5,
				"5",
				true
			],
			[
				6,
				"6",
				true
			],
			[
				7,
				"7",
				true
			]
		],
		"orgStringValues" : null
	},
	"C30" : 
	{
		"labels" : 
		[
			[
				1,
				"1",
				true
			],
			[
				2,
				"2",
				true
			],
			[
				3,
				"3",
				true
			],
			[
				4,
				"4",
				true
			],
			[
				5,
				"5",
				true
			],
			[
				6,
				"6",
				true
			]
		],
		"orgStringValues" : null
	},
	"C34" : 
	{
		"labels" : 
		[
			[
				1,
				"1",
				true
			],
			[
				2,
				"2",
				true
			],
			[
				3,
				"3",
				true
			],
			[
				4,
				"4",
				true
			],
			[
				5,
				"5",
				true
			],
			[
				6,
				"6",
				true
			],
			[
				7,
				"7",
				true
			]
		],
		"orgStringValues" : null
	},
	"C35" : 
	{
		"labels" : 
		[
			[
				1,
				"1",
				true
			],
			[
				2,
				"2",
				true
			],
			[
				3,
				"3",
				true
			],
			[
				4,
				"4",
				true
			],
			[
				5,
				"5",
				true
			],
			[
				6,
				"6",
				true
			],
			[
				7,
				"7",
				true
			]
		],
		"orgStringValues" : null
	},
	"C37" : 
	{
		"labels" : 
		[
			[
				1,
				"1",
				true
			],
			[
				2,
				"2",
				true
			],
			[
				3,
				"3",
				true
			],
			[
				4,
				"4",
				true
			],
			[
				5,
				"5",
				true
			],
			[
				6,
				"6",
				true
			],
			[
				7,
				"7",
				true
			]
		],
		"orgStringValues" : null
	},
	"C6" : 
	{
		"labels" : 
		[
			[
				1,
				"1",
				true
			],
			[
				2,
				"2",
				true
			],
			[
				3,
				"3",
				true
			],
			[
				4,
				"4",
				true
			],
			[
				5,
				"5",
				true
			],
			[
				6,
				"6",
				true
			],
			[
				7,
				"7",
				true
			]
		],
		"orgStringValues" : null
	},
	"C7" : 
	{
		"labels" : 
		[
			[
				1,
				"1",
				true
			],
			[
				2,
				"2",
				true
			],
			[
				3,
				"3",
				true
			],
			[
				4,
				"4",
				true
			],
			[
				5,
				"5",
				true
			],
			[
				6,
				"6",
				true
			],
			[
				7,
				"7",
				true
			]
		],
		"orgStringValues" : null
	},
	"C8" : 
	{
		"labels" : 
		[
			[
				1,
				"1",
				true
			],
			[
				2,
				"2",
				true
			],
			[
				3,
				"3",
				true
			],
			[
				4,
				"4",
				true
			],
			[
				5,
				"5",
				true
			],
			[
				6,
				"6",
				true
			],
			[
				7,
				"7",
				true
			]
		],
		"orgStringValues" : null
	},
	"CCS_REST" : 
	{
		"labels" : 
		[
			[
				1,
				"1",
				true
			],
			[
				2,
				"2",
				true
			]
		],
		"orgStringValues" : null
	},
	"DRMR_REST" : 
	{
		"labels" : 
		[
			[
				1,
				"1",
				true
			],
			[
				2,
				"2",
				true
			]
		],
		"orgStringValues" : null
	},
	"Donation" : 
	{
		"labels" : 
		[
			[
				1,
				"1",
				true
			],
			[
				2,
				"2",
				true
			]
		],
		"orgStringValues" : null
	},
	"E11" : 
	{
		"labels" : 
		[
			[
				1,
				"1",
				true
			],
			[
				2,
				"2",
				true
			],
			[
				3,
				"3",
				true
			],
			[
				4,
				"4",
				true
			],
			[
				5,
				"5",
				true
			],
			[
				6,
				"6",
				true
			],
			[
				7,
				"7",
				true
			]
		],
		"orgStringValues" : null
	},
	"E5" : 
	{
		"labels" : 
		[
			[
				1,
				"1",
				true
			],
			[
				2,
				"2",
				true
			],
			[
				3,
				"3",
				true
			],
			[
				4,
				"4",
				true
			],
			[
				5,
				"5",
				true
			],
			[
				6,
				"6",
				true
			],
			[
				7,
				"7",
				true
			]
		],
		"orgStringValues" : null
	},
	"E7" : 
	{
		"labels" : 
		[
			[
				1,
				"1",
				true
			],
			[
				2,
				"2",
				true
			],
			[
				3,
				"3",
				true
			],
			[
				4,
				"4",
				true
			],
			[
				5,
				"5",
				true
			],
			[
				7,
				"7",
				true
			]
		],
		"orgStringValues" : null
	},
	"E9" : 
	{
		"labels" : 
		[
			[
				1,
				"1",
				true
			],
			[
				2,
				"2",
				true
			],
			[
				3,
				"3",
				true
			],
			[
				4,
				"4",
				true
			],
			[
				5,
				"5",
				true
			],
			[
				6,
				"6",
				true
			],
			[
				7,
				"7",
				true
			]
		],
		"orgStringValues" : null
	},
	"Education" : 
	{
		"labels" : 
		[
			[
				2,
				"2",
				true
			],
			[
				3,
				"3",
				true
			],
			[
				4,
				"4",
				true
			],
			[
				5,
				"5",
				true
			],
			[
				6,
				"6",
				true
			]
		],
		"orgStringValues" : null
	},
	"Gender_birth" : 
	{
		"labels" : 
		[
			[
				1,
				"1",
				true
			],
			[
				2,
				"2",
				true
			]
		],
		"orgStringValues" : null
	},
	"ICO1" : 
	{
		"labels" : 
		[
			[
				1,
				"1",
				true
			],
			[
				2,
				"2",
				true
			],
			[
				3,
				"3",
				true
			],
			[
				4,
				"4",
				true
			],
			[
				5,
				"5",
				true
			],
			[
				6,
				"6",
				true
			],
			[
				7,
				"7",
				true
			]
		],
		"orgStringValues" : null
	},
	"ICO2" : 
	{
		"labels" : 
		[
			[
				1,
				"1",
				true
			],
			[
				2,
				"2",
				true
			],
			[
				3,
				"3",
				true
			],
			[
				4,
				"4",
				true
			],
			[
				5,
				"5",
				true
			],
			[
				6,
				"6",
				true
			],
			[
				7,
				"7",
				true
			]
		],
		"orgStringValues" : null
	},
	"ICO3" : 
	{
		"labels" : 
		[
			[
				1,
				"1",
				true
			],
			[
				2,
				"2",
				true
			],
			[
				3,
				"3",
				true
			],
			[
				4,
				"4",
				true
			],
			[
				5,
				"5",
				true
			],
			[
				6,
				"6",
				true
			]
		],
		"orgStringValues" : null
	},
	"ICO4" : 
	{
		"labels" : 
		[
			[
				1,
				"1",
				true
			],
			[
				2,
				"2",
				true
			],
			[
				3,
				"3",
				true
			],
			[
				4,
				"4",
				true
			],
			[
				5,
				"5",
				true
			],
			[
				6,
				"6",
				true
			],
			[
				7,
				"7",
				true
			]
		],
		"orgStringValues" : null
	},
	"ICO5" : 
	{
		"labels" : 
		[
			[
				1,
				"1",
				true
			],
			[
				2,
				"2",
				true
			],
			[
				3,
				"3",
				true
			],
			[
				4,
				"4",
				true
			],
			[
				5,
				"5",
				true
			],
			[
				6,
				"6",
				true
			],
			[
				7,
				"7",
				true
			]
		],
		"orgStringValues" : null
	},
	"ICO6" : 
	{
		"labels" : 
		[
			[
				1,
				"1",
				true
			],
			[
				2,
				"2",
				true
			],
			[
				3,
				"3",
				true
			],
			[
				4,
				"4",
				true
			],
			[
				5,
				"5",
				true
			],
			[
				6,
				"6",
				true
			],
			[
				7,
				"7",
				true
			]
		],
		"orgStringValues" : null
	},
	"Income" : 
	{
		"labels" : 
		[
			[
				1,
				"1",
				true
			],
			[
				2,
				"2",
				true
			],
			[
				3,
				"3",
				true
			],
			[
				4,
				"4",
				true
			],
			[
				5,
				"5",
				true
			],
			[
				6,
				"6",
				true
			]
		],
		"orgStringValues" : null
	},
	"L1" : 
	{
		"labels" : 
		[
			[
				1,
				"1",
				true
			],
			[
				2,
				"2",
				true
			],
			[
				3,
				"3",
				true
			],
			[
				4,
				"4",
				true
			],
			[
				5,
				"5",
				true
			],
			[
				6,
				"6",
				true
			],
			[
				7,
				"7",
				true
			]
		],
		"orgStringValues" : null
	},
	"L10" : 
	{
		"labels" : 
		[
			[
				1,
				"1",
				true
			],
			[
				2,
				"2",
				true
			],
			[
				3,
				"3",
				true
			],
			[
				4,
				"4",
				true
			],
			[
				5,
				"5",
				true
			],
			[
				6,
				"6",
				true
			],
			[
				7,
				"7",
				true
			]
		],
		"orgStringValues" : null
	},
	"L2" : 
	{
		"labels" : 
		[
			[
				1,
				"1",
				true
			],
			[
				2,
				"2",
				true
			],
			[
				3,
				"3",
				true
			],
			[
				4,
				"4",
				true
			],
			[
				5,
				"5",
				true
			],
			[
				6,
				"6",
				true
			],
			[
				7,
				"7",
				true
			]
		],
		"orgStringValues" : null
	},
	"L3" : 
	{
		"labels" : 
		[
			[
				1,
				"1",
				true
			],
			[
				2,
				"2",
				true
			],
			[
				3,
				"3",
				true
			],
			[
				4,
				"4",
				true
			],
			[
				5,
				"5",
				true
			],
			[
				6,
				"6",
				true
			],
			[
				7,
				"7",
				true
			]
		],
		"orgStringValues" : null
	},
	"L4" : 
	{
		"labels" : 
		[
			[
				1,
				"1",
				true
			],
			[
				2,
				"2",
				true
			],
			[
				3,
				"3",
				true
			],
			[
				4,
				"4",
				true
			],
			[
				5,
				"5",
				true
			],
			[
				6,
				"6",
				true
			],
			[
				7,
				"7",
				true
			]
		],
		"orgStringValues" : null
	},
	"L5" : 
	{
		"labels" : 
		[
			[
				1,
				"1",
				true
			],
			[
				2,
				"2",
				true
			],
			[
				3,
				"3",
				true
			],
			[
				4,
				"4",
				true
			],
			[
				5,
				"5",
				true
			]
		],
		"orgStringValues" : null
	},
	"L6" : 
	{
		"labels" : 
		[
			[
				1,
				"1",
				true
			],
			[
				2,
				"2",
				true
			],
			[
				3,
				"3",
				true
			],
			[
				4,
				"4",
				true
			],
			[
				5,
				"5",
				true
			],
			[
				6,
				"6",
				true
			],
			[
				7,
				"7",
				true
			]
		],
		"orgStringValues" : null
	},
	"L7" : 
	{
		"labels" : 
		[
			[
				1,
				"1",
				true
			],
			[
				2,
				"2",
				true
			],
			[
				3,
				"3",
				true
			],
			[
				4,
				"4",
				true
			],
			[
				5,
				"5",
				true
			],
			[
				6,
				"6",
				true
			],
			[
				7,
				"7",
				true
			]
		],
		"orgStringValues" : null
	},
	"L8" : 
	{
		"labels" : 
		[
			[
				1,
				"1",
				true
			],
			[
				2,
				"2",
				true
			],
			[
				3,
				"3",
				true
			],
			[
				4,
				"4",
				true
			],
			[
				5,
				"5",
				true
			],
			[
				6,
				"6",
				true
			],
			[
				7,
				"7",
				true
			]
		],
		"orgStringValues" : null
	},
	"L9" : 
	{
		"labels" : 
		[
			[
				1,
				"1",
				true
			],
			[
				2,
				"2",
				true
			],
			[
				3,
				"3",
				true
			],
			[
				4,
				"4",
				true
			],
			[
				5,
				"5",
				true
			],
			[
				6,
				"6",
				true
			],
			[
				7,
				"7",
				true
			]
		],
		"orgStringValues" : null
	},
	"P1" : 
	{
		"labels" : 
		[
			[
				1,
				"1",
				true
			],
			[
				2,
				"2",
				true
			],
			[
				3,
				"3",
				true
			],
			[
				4,
				"4",
				true
			],
			[
				5,
				"5",
				true
			],
			[
				6,
				"6",
				true
			],
			[
				7,
				"7",
				true
			]
		],
		"orgStringValues" : null
	},
	"P2" : 
	{
		"labels" : 
		[
			[
				1,
				"1",
				true
			],
			[
				2,
				"2",
				true
			],
			[
				3,
				"3",
				true
			],
			[
				4,
				"4",
				true
			],
			[
				5,
				"5",
				true
			],
			[
				6,
				"6",
				true
			],
			[
				7,
				"7",
				true
			]
		],
		"orgStringValues" : null
	},
	"P3" : 
	{
		"labels" : 
		[
			[
				1,
				"1",
				true
			],
			[
				2,
				"2",
				true
			],
			[
				3,
				"3",
				true
			],
			[
				4,
				"4",
				true
			],
			[
				5,
				"5",
				true
			],
			[
				6,
				"6",
				true
			],
			[
				7,
				"7",
				true
			]
		],
		"orgStringValues" : null
	},
	"P4" : 
	{
		"labels" : 
		[
			[
				1,
				"1",
				true
			],
			[
				2,
				"2",
				true
			],
			[
				3,
				"3",
				true
			],
			[
				4,
				"4",
				true
			],
			[
				5,
				"5",
				true
			],
			[
				6,
				"6",
				true
			],
			[
				7,
				"7",
				true
			]
		],
		"orgStringValues" : null
	},
	"P5" : 
	{
		"labels" : 
		[
			[
				1,
				"1",
				true
			],
			[
				2,
				"2",
				true
			],
			[
				3,
				"3",
				true
			],
			[
				4,
				"4",
				true
			],
			[
				5,
				"5",
				true
			],
			[
				6,
				"6",
				true
			],
			[
				7,
				"7",
				true
			]
		],
		"orgStringValues" : null
	},
	"P6" : 
	{
		"labels" : 
		[
			[
				1,
				"1",
				true
			],
			[
				2,
				"2",
				true
			],
			[
				3,
				"3",
				true
			],
			[
				4,
				"4",
				true
			],
			[
				5,
				"5",
				true
			],
			[
				6,
				"6",
				true
			],
			[
				7,
				"7",
				true
			]
		],
		"orgStringValues" : null
	},
	"P7" : 
	{
		"labels" : 
		[
			[
				1,
				"1",
				true
			],
			[
				2,
				"2",
				true
			],
			[
				3,
				"3",
				true
			],
			[
				4,
				"4",
				true
			],
			[
				5,
				"5",
				true
			],
			[
				6,
				"6",
				true
			],
			[
				7,
				"7",
				true
			]
		],
		"orgStringValues" : null
	},
	"T1" : 
	{
		"labels" : 
		[
			[
				1,
				"1",
				true
			],
			[
				2,
				"2",
				true
			],
			[
				3,
				"3",
				true
			],
			[
				4,
				"4",
				true
			],
			[
				5,
				"5",
				true
			],
			[
				6,
				"6",
				true
			],
			[
				7,
				"7",
				true
			]
		],
		"orgStringValues" : null
	},
	"T2" : 
	{
		"labels" : 
		[
			[
				1,
				"1",
				true
			],
			[
				2,
				"2",
				true
			],
			[
				3,
				"3",
				true
			],
			[
				4,
				"4",
				true
			],
			[
				5,
				"5",
				true
			],
			[
				6,
				"6",
				true
			],
			[
				7,
				"7",
				true
			]
		],
		"orgStringValues" : null
	},
	"T3" : 
	{
		"labels" : 
		[
			[
				1,
				"1",
				true
			],
			[
				2,
				"2",
				true
			],
			[
				3,
				"3",
				true
			],
			[
				4,
				"4",
				true
			],
			[
				5,
				"5",
				true
			],
			[
				6,
				"6",
				true
			],
			[
				7,
				"7",
				true
			]
		],
		"orgStringValues" : null
	},
	"T4" : 
	{
		"labels" : 
		[
			[
				1,
				"1",
				true
			],
			[
				2,
				"2",
				true
			],
			[
				3,
				"3",
				true
			],
			[
				4,
				"4",
				true
			],
			[
				5,
				"5",
				true
			],
			[
				6,
				"6",
				true
			],
			[
				7,
				"7",
				true
			]
		],
		"orgStringValues" : null
	},
	"T5" : 
	{
		"labels" : 
		[
			[
				1,
				"1",
				true
			],
			[
				2,
				"2",
				true
			],
			[
				3,
				"3",
				true
			],
			[
				4,
				"4",
				true
			],
			[
				5,
				"5",
				true
			],
			[
				6,
				"6",
				true
			],
			[
				7,
				"7",
				true
			]
		],
		"orgStringValues" : null
	},
	"T6" : 
	{
		"labels" : 
		[
			[
				1,
				"1",
				true
			],
			[
				2,
				"2",
				true
			],
			[
				3,
				"3",
				true
			],
			[
				4,
				"4",
				true
			],
			[
				5,
				"5",
				true
			],
			[
				6,
				"6",
				true
			],
			[
				7,
				"7",
				true
			]
		],
		"orgStringValues" : null
	},
	"T7" : 
	{
		"labels" : 
		[
			[
				1,
				"1",
				true
			],
			[
				2,
				"2",
				true
			],
			[
				3,
				"3",
				true
			],
			[
				4,
				"4",
				true
			],
			[
				5,
				"5",
				true
			],
			[
				6,
				"6",
				true
			],
			[
				7,
				"7",
				true
			]
		],
		"orgStringValues" : null
	},
	"T8" : 
	{
		"labels" : 
		[
			[
				1,
				"1",
				true
			],
			[
				2,
				"2",
				true
			],
			[
				3,
				"3",
				true
			],
			[
				4,
				"4",
				true
			],
			[
				5,
				"5",
				true
			],
			[
				6,
				"6",
				true
			],
			[
				7,
				"7",
				true
			]
		],
		"orgStringValues" : null
	},
	"TLV1" : 
	{
		"labels" : 
		[
			[
				1,
				"1",
				true
			],
			[
				2,
				"2",
				true
			],
			[
				3,
				"3",
				true
			],
			[
				4,
				"4",
				true
			],
			[
				5,
				"5",
				true
			],
			[
				6,
				"6",
				true
			],
			[
				7,
				"7",
				true
			]
		],
		"orgStringValues" : null
	},
	"TLV10" : 
	{
		"labels" : 
		[
			[
				1,
				"1",
				true
			],
			[
				2,
				"2",
				true
			],
			[
				3,
				"3",
				true
			],
			[
				4,
				"4",
				true
			],
			[
				5,
				"5",
				true
			],
			[
				6,
				"6",
				true
			],
			[
				7,
				"7",
				true
			]
		],
		"orgStringValues" : null
	},
	"TLV2" : 
	{
		"labels" : 
		[
			[
				1,
				"1",
				true
			],
			[
				2,
				"2",
				true
			],
			[
				3,
				"3",
				true
			],
			[
				4,
				"4",
				true
			],
			[
				5,
				"5",
				true
			],
			[
				6,
				"6",
				true
			],
			[
				7,
				"7",
				true
			]
		],
		"orgStringValues" : null
	},
	"TLV3" : 
	{
		"labels" : 
		[
			[
				1,
				"1",
				true
			],
			[
				2,
				"2",
				true
			],
			[
				3,
				"3",
				true
			],
			[
				4,
				"4",
				true
			],
			[
				5,
				"5",
				true
			],
			[
				6,
				"6",
				true
			],
			[
				7,
				"7",
				true
			]
		],
		"orgStringValues" : null
	},
	"TLV4" : 
	{
		"labels" : 
		[
			[
				1,
				"1",
				true
			],
			[
				2,
				"2",
				true
			],
			[
				3,
				"3",
				true
			],
			[
				4,
				"4",
				true
			],
			[
				5,
				"5",
				true
			],
			[
				6,
				"6",
				true
			],
			[
				7,
				"7",
				true
			]
		],
		"orgStringValues" : null
	},
	"TLV5" : 
	{
		"labels" : 
		[
			[
				1,
				"1",
				true
			],
			[
				2,
				"2",
				true
			],
			[
				3,
				"3",
				true
			],
			[
				4,
				"4",
				true
			],
			[
				5,
				"5",
				true
			],
			[
				6,
				"6",
				true
			],
			[
				7,
				"7",
				true
			]
		],
		"orgStringValues" : null
	},
	"TLV6" : 
	{
		"labels" : 
		[
			[
				1,
				"1",
				true
			],
			[
				2,
				"2",
				true
			],
			[
				3,
				"3",
				true
			],
			[
				4,
				"4",
				true
			],
			[
				5,
				"5",
				true
			],
			[
				6,
				"6",
				true
			],
			[
				7,
				"7",
				true
			]
		],
		"orgStringValues" : null
	},
	"TLV7" : 
	{
		"labels" : 
		[
			[
				1,
				"1",
				true
			],
			[
				2,
				"2",
				true
			],
			[
				3,
				"3",
				true
			],
			[
				4,
				"4",
				true
			],
			[
				5,
				"5",
				true
			],
			[
				6,
				"6",
				true
			],
			[
				7,
				"7",
				true
			]
		],
		"orgStringValues" : null
	},
	"TLV8" : 
	{
		"labels" : 
		[
			[
				1,
				"1",
				true
			],
			[
				2,
				"2",
				true
			],
			[
				3,
				"3",
				true
			],
			[
				4,
				"4",
				true
			],
			[
				5,
				"5",
				true
			],
			[
				6,
				"6",
				true
			],
			[
				7,
				"7",
				true
			]
		],
		"orgStringValues" : null
	},
	"TLV9" : 
	{
		"labels" : 
		[
			[
				1,
				"1",
				true
			],
			[
				2,
				"2",
				true
			],
			[
				3,
				"3",
				true
			],
			[
				4,
				"4",
				true
			],
			[
				5,
				"5",
				true
			],
			[
				6,
				"6",
				true
			],
			[
				7,
				"7",
				true
			]
		],
		"orgStringValues" : null
	}
}
