# Supplementary material for: Attitudes towards Italian Mafias Scale (AIMS): development and validation
Source: PeerJ. 2023 Oct 24;11:e16120. doi: 10.7717/peerj.16120 (PMC10607589; doi:10.7717/peerj.16120)
Supplement: Supplemental Information 4 — JASP (https://jasp-stats.org/) script to perform parametric, non-parametric analyses both for frequentist and bayesian approach for testing the difference between DRMR participants and those from the rest of Italy in Study 2 [file peerj-11-16120-s004.jasp › analyses.json]

{
	"analyses" : 
	[
		{
			"dynamicModule" : 
			{
				"analysisEntry" : "TTestIndependentSamples",
				"moduleMaintainer" : "JASP Team <info@jasp-stats.org>",
				"moduleName" : "jaspTTests",
				"moduleVersion" : "0.15.0",
				"moduleWebsite" : "jasp-stats.org"
			},
			"id" : 0,
			"name" : "TTestIndependentSamples",
			"options" : 
			{
				".meta" : 
				{
					"groupingVariable" : 
					{
						"shouldEncode" : true
					},
					"variables" : 
					{
						"shouldEncode" : true
					}
				},
				"VovkSellkeMPR" : false,
				"descriptives" : true,
				"descriptivesEffectSizeConfidenceIntervalPercent" : 0.94999999999999996,
				"descriptivesMeanDiffConfidenceIntervalPercent" : 0.94999999999999996,
				"descriptivesPlots" : false,
				"descriptivesPlotsConfidenceInterval" : 0.94999999999999996,
				"descriptivesPlotsRainCloud" : false,
				"descriptivesPlotsRainCloudHorizontalDisplay" : false,
				"effSizeConfidenceIntervalCheckbox" : true,
				"effectSize" : true,
				"effectSizesType" : "cohensD",
				"equalityOfVariancesTests" : true,
				"groupingVariable" : "DRMR_REST",
				"hypothesis" : "groupsNotEqual",
				"mannWhitneyU" : true,
				"meanDiffConfidenceIntervalCheckbox" : false,
				"meanDifference" : false,
				"missingValues" : "excludeAnalysisByAnalysis",
				"normalityTests" : true,
				"plotHeight" : 300,
				"plotWidth" : 350,
				"students" : true,
				"variables" : 
				[
					"fscoresAIMS.collapsed",
					"AIMS_mean_collapsed",
					"fscoresAIMS.Notcollapsed",
					"AIMS_mean_NOTcollapsed"
				],
				"welchs" : false
			},
			"progress" : null,
			"rSources" : {},
			"results" : 
			{
				".meta" : 
				[
					{
						"info" : "",
						"name" : "ttest",
						"title" : "Independent Samples T-Test",
						"type" : "table"
					},
					{
						"info" : "",
						"meta" : 
						[
							{
								"info" : "",
								"name" : "AssumptionChecks_ttestNormalTable",
								"title" : "Test of Normality (Shapiro-Wilk)",
								"type" : "table"
							},
							{
								"info" : "",
								"name" : "AssumptionChecks_equalityVariance",
								"title" : "Test of Equality of Variances (Levene's)",
								"type" : "table"
							}
						],
						"name" : "AssumptionChecks",
						"title" : "Assumption Checks",
						"type" : "collection"
					},
					{
						"info" : "",
						"meta" : 
						[
							{
								"info" : "",
								"name" : "ttestDescriptives_table",
								"title" : "Group Descriptives",
								"type" : "table"
							}
						],
						"name" : "ttestDescriptives",
						"title" : "Descriptives",
						"type" : "collection"
					}
				],
				"AssumptionChecks" : 
				{
					"collection" : 
					{
						"AssumptionChecks_equalityVariance" : 
						{
							"casesAcrossColumns" : false,
							"data" : 
							[
								{
									"dfOne" : 1,
									"dfTwo" : 391,
									"fStat" : 1.6555985853676165,
									"p" : 0.19895991688311404,
									"variable" : "fscoresAIMS.collapsed"
								},
								{
									"dfOne" : 1,
									"dfTwo" : 391,
									"fStat" : 0.46378072505571788,
									"p" : 0.4962654337442538,
									"variable" : "AIMS_mean_collapsed"
								},
								{
									"dfOne" : 1,
									"dfTwo" : 391,
									"fStat" : 2.292808157870077,
									"p" : 0.13078248743312509,
									"variable" : "fscoresAIMS.Notcollapsed"
								},
								{
									"dfOne" : 1,
									"dfTwo" : 391,
									"fStat" : 0.51099883553949821,
									"p" : 0.47513336794592409,
									"variable" : "AIMS_mean_NOTcollapsed"
								}
							],
							"footnotes" : [],
							"name" : "AssumptionChecks_equalityVariance",
							"overTitle" : false,
							"schema" : 
							{
								"fields" : 
								[
									{
										"name" : "variable",
										"title" : "",
										"type" : "string"
									},
									{
										"format" : "sf:4;dp:3",
										"name" : "fStat",
										"title" : "F",
										"type" : "number"
									},
									{
										"name" : "dfOne",
										"title" : "df<sub>1</sub>",
										"type" : "integer"
									},
									{
										"name" : "dfTwo",
										"title" : "df<sub>2</sub>",
										"type" : "integer"
									},
									{
										"format" : "dp:3;p:.001",
										"name" : "p",
										"title" : "p",
										"type" : "pvalue"
									}
								]
							},
							"status" : "complete",
							"title" : "Test of Equality of Variances (Levene's)"
						},
						"AssumptionChecks_ttestNormalTable" : 
						{
							"casesAcrossColumns" : false,
							"data" : 
							[
								{
									".isNewGroup" : true,
									"W" : 0.99381683951447708,
									"dep" : "fscoresAIMS.collapsed",
									"lev" : "1",
									"p" : 0.581517966755705
								},
								{
									".isNewGroup" : false,
									"W" : 0.97551824023446077,
									"dep" : "fscoresAIMS.collapsed",
									"lev" : "2",
									"p" : 0.0017167096924458794
								},
								{
									".isNewGroup" : true,
									"W" : 0.97618209812783407,
									"dep" : "AIMS_mean_collapsed",
									"lev" : "1",
									"p" : 0.0018922253413193432
								},
								{
									".isNewGroup" : false,
									"W" : 0.99226654528103153,
									"dep" : "AIMS_mean_collapsed",
									"lev" : "2",
									"p" : 0.39051890379776844
								},
								{
									".isNewGroup" : true,
									"W" : 0.99384180664779864,
									"dep" : "fscoresAIMS.Notcollapsed",
									"lev" : "1",
									"p" : 0.58514872491829384
								},
								{
									".isNewGroup" : false,
									"W" : 0.97460426143610301,
									"dep" : "fscoresAIMS.Notcollapsed",
									"lev" : "2",
									"p" : 0.0013052353686207854
								},
								{
									".isNewGroup" : true,
									"W" : 0.97283755335878119,
									"dep" : "AIMS_mean_NOTcollapsed",
									"lev" : "1",
									"p" : 0.00069248646132507186
								},
								{
									".isNewGroup" : false,
									"W" : 0.98852179225531223,
									"dep" : "AIMS_mean_NOTcollapsed",
									"lev" : "2",
									"p" : 0.11793035355602891
								}
							],
							"footnotes" : 
							[
								{
									"cols" : null,
									"myOrder" : 0,
									"rows" : null,
									"symbol" : "<em>Note.</em>",
									"text" : "Significant results suggest a deviation from normality."
								}
							],
							"name" : "AssumptionChecks_ttestNormalTable",
							"overTitle" : false,
							"schema" : 
							{
								"fields" : 
								[
									{
										"combine" : true,
										"name" : "dep",
										"title" : "",
										"type" : "string"
									},
									{
										"name" : "lev",
										"title" : "",
										"type" : "string"
									},
									{
										"format" : "sf:4;dp:3",
										"name" : "W",
										"title" : "W",
										"type" : "number"
									},
									{
										"format" : "dp:3;p:.001",
										"name" : "p",
										"title" : "p",
										"type" : "pvalue"
									}
								]
							},
							"status" : "complete",
							"title" : "Test of Normality (Shapiro-Wilk)"
						}
					},
					"initCollapsed" : false,
					"name" : "AssumptionChecks",
					"title" : "Assumption Checks"
				},
				"citation" : 
				[
					"JASP Team (2022). JASP (Version 0.16.3) [Computer software]."
				],
				"name" : "",
				"ttest" : 
				{
					"casesAcrossColumns" : false,
					"data" : 
					[
						{
							".isNewGroup" : true,
							"Statistic" : -3.112968556801853,
							"d" : -0.31406613384940901,
							"df" : 391.0,
							"lowerCIeffectSize" : -0.51282833761188229,
							"p" : 0.0019883850628691271,
							"test" : "Student",
							"upperCIeffectSize" : -0.11490709898567697,
							"v" : "fscoresAIMS.collapsed"
						},
						{
							".isNewGroup" : false,
							"Statistic" : 15407.5,
							"d" : -0.20189070189070191,
							"df" : "",
							"lowerCIeffectSize" : -0.30861437461254965,
							"p" : 0.00053782451107780422,
							"test" : "Mann-Whitney",
							"upperCIeffectSize" : -0.090147041824091223,
							"v" : "fscoresAIMS.collapsed"
						},
						{
							".isNewGroup" : true,
							"Statistic" : -2.1450922770623921,
							"d" : -0.21641748893838675,
							"df" : 391.0,
							"lowerCIeffectSize" : -0.41460043996924534,
							"p" : 0.032560970597694389,
							"test" : "Student",
							"upperCIeffectSize" : -0.017959412301292974,
							"v" : "AIMS_mean_collapsed"
						},
						{
							".isNewGroup" : false,
							"Statistic" : 16554.5,
							"d" : -0.14247604247604251,
							"df" : "",
							"lowerCIeffectSize" : -0.2522014409830689,
							"p" : 0.014559336782157787,
							"test" : "Mann-Whitney",
							"upperCIeffectSize" : -0.029133389897647879,
							"v" : "AIMS_mean_collapsed"
						},
						{
							".isNewGroup" : true,
							"Statistic" : -2.8997235296419923,
							"d" : -0.29255192963543675,
							"df" : 391.0,
							"lowerCIeffectSize" : -0.49116636530470792,
							"p" : 0.0039456735000764891,
							"test" : "Student",
							"upperCIeffectSize" : -0.093567278514074412,
							"v" : "fscoresAIMS.Notcollapsed"
						},
						{
							".isNewGroup" : false,
							"Statistic" : 15633.5,
							"d" : -0.19018389018389015,
							"df" : "",
							"lowerCIeffectSize" : -0.29755808644113491,
							"p" : 0.0011123586602158452,
							"test" : "Mann-Whitney",
							"upperCIeffectSize" : -0.07805844997484139,
							"v" : "fscoresAIMS.Notcollapsed"
						},
						{
							".isNewGroup" : true,
							"Statistic" : -1.9867319080567047,
							"d" : -0.20044057560275108,
							"df" : 391.0,
							"lowerCIeffectSize" : -0.39855113267673686,
							"p" : 0.047649669587602084,
							"test" : "Student",
							"upperCIeffectSize" : -0.0020750028727657566,
							"v" : "AIMS_mean_NOTcollapsed"
						},
						{
							".isNewGroup" : false,
							"Statistic" : 16693.5,
							"d" : -0.13527583527583531,
							"df" : "",
							"lowerCIeffectSize" : -0.24531395359635405,
							"p" : 0.020358437636010387,
							"test" : "Mann-Whitney",
							"upperCIeffectSize" : -0.021796343799291462,
							"v" : "AIMS_mean_NOTcollapsed"
						}
					],
					"footnotes" : 
					[
						{
							"cols" : null,
							"myOrder" : 0,
							"rows" : null,
							"symbol" : "<em>Note.</em>",
							"text" : "For the Student t-test, effect size is given by Cohen's d. For the Mann-Whitney test, effect size is given by the rank biserial correlation."
						}
					],
					"name" : "ttest",
					"overTitle" : false,
					"schema" : 
					{
						"fields" : 
						[
							{
								"combine" : true,
								"name" : "v",
								"title" : " ",
								"type" : "string"
							},
							{
								"name" : "test",
								"title" : "Test",
								"type" : "string"
							},
							{
								"format" : "sf:4;dp:3",
								"name" : "Statistic",
								"title" : "Statistic",
								"type" : "number"
							},
							{
								"name" : "df",
								"title" : "df",
								"type" : "integer"
							},
							{
								"format" : "dp:3;p:.001",
								"name" : "p",
								"title" : "p",
								"type" : "pvalue"
							},
							{
								"format" : "sf:4;dp:3",
								"name" : "d",
								"title" : "Effect Size",
								"type" : "number"
							},
							{
								"format" : "sf:4;dp:3",
								"name" : "lowerCIeffectSize",
								"overTitle" : "95% CI for Effect Size",
								"title" : "Lower",
								"type" : "number"
							},
							{
								"format" : "sf:4;dp:3",
								"name" : "upperCIeffectSize",
								"overTitle" : "95% CI for Effect Size",
								"title" : "Upper",
								"type" : "number"
							}
						]
					},
					"status" : "complete",
					"title" : "Independent Samples T-Test"
				},
				"ttestDescriptives" : 
				{
					"collection" : 
					{
						"ttestDescriptives_table" : 
						{
							"casesAcrossColumns" : false,
							"data" : 
							[
								{
									".isNewGroup" : true,
									"N" : 198,
									"coefOfVariation" : -6.8277702100880768,
									"group" : "1",
									"mean" : -0.1347159629141414,
									"sd" : 0.91980963840850472,
									"se" : 0.065368024606496072,
									"variable" : "fscoresAIMS.collapsed"
								},
								{
									".isNewGroup" : false,
									"N" : 195,
									"coefOfVariation" : 5.907291813286915,
									"group" : "2",
									"mean" : 0.14071882483076922,
									"sd" : 0.83126716189815852,
									"se" : 0.059528277893581664,
									"variable" : "fscoresAIMS.collapsed"
								},
								{
									".isNewGroup" : true,
									"N" : 198,
									"coefOfVariation" : 0.3231465212665659,
									"group" : "1",
									"mean" : 2.4298540965353537,
									"sd" : 0.785198898480714,
									"se" : 0.055801655879241491,
									"variable" : "AIMS_mean_collapsed"
								},
								{
									".isNewGroup" : false,
									"N" : 195,
									"coefOfVariation" : 0.286732326148738,
									"group" : "2",
									"mean" : 2.5954415954717946,
									"sd" : 0.74419700605281958,
									"se" : 0.053293054525003797,
									"variable" : "AIMS_mean_collapsed"
								},
								{
									".isNewGroup" : true,
									"N" : 198,
									"coefOfVariation" : -7.5205268016624673,
									"group" : "1",
									"mean" : -0.12338325478787879,
									"sd" : 0.92790707450859133,
									"se" : 0.065943484332223481,
									"variable" : "fscoresAIMS.Notcollapsed"
								},
								{
									".isNewGroup" : false,
									"N" : 195,
									"coefOfVariation" : 6.1776951705147898,
									"group" : "2",
									"mean" : 0.13377824786666667,
									"sd" : 0.82644123576583717,
									"se" : 0.059182686145144575,
									"variable" : "fscoresAIMS.Notcollapsed"
								},
								{
									".isNewGroup" : true,
									"N" : 198,
									"coefOfVariation" : 0.32976013743562982,
									"group" : "1",
									"mean" : 2.4559483726010103,
									"sd" : 0.80987387288372059,
									"se" : 0.057555229952167275,
									"variable" : "AIMS_mean_NOTcollapsed"
								},
								{
									".isNewGroup" : false,
									"N" : 195,
									"coefOfVariation" : 0.2929718418329107,
									"group" : "2",
									"mean" : 2.6139601139948718,
									"sd" : 0.76581670907484278,
									"se" : 0.054841273615642408,
									"variable" : "AIMS_mean_NOTcollapsed"
								}
							],
							"footnotes" : [],
							"name" : "ttestDescriptives_table",
							"overTitle" : false,
							"schema" : 
							{
								"fields" : 
								[
									{
										"combine" : true,
										"name" : "variable",
										"title" : "",
										"type" : "string"
									},
									{
										"name" : "group",
										"title" : "Group",
										"type" : "string"
									},
									{
										"name" : "N",
										"title" : "N",
										"type" : "integer"
									},
									{
										"format" : "sf:4;dp:3",
										"name" : "mean",
										"title" : "Mean",
										"type" : "number"
									},
									{
										"format" : "sf:4;dp:3",
										"name" : "sd",
										"title" : "SD",
										"type" : "number"
									},
									{
										"format" : "sf:4;dp:3",
										"name" : "se",
										"title" : "SE",
										"type" : "number"
									},
									{
										"format" : "sf:4;dp:3",
										"name" : "coefOfVariation",
										"title" : "Coefficient of variation",
										"type" : "number"
									}
								]
							},
							"status" : "complete",
							"title" : "Group Descriptives"
						}
					},
					"initCollapsed" : false,
					"name" : "ttestDescriptives",
					"title" : "Descriptives"
				}
			},
			"rfile" : "",
			"status" : "initializing",
			"title" : "Independent Samples T-Test",
			"titleDef" : "Independent Samples T-Test",
			"userdata" : null,
			"version" : "0.16.3"
		},
		{
			"dynamicModule" : 
			{
				"analysisEntry" : "TTestBayesianIndependentSamples",
				"moduleMaintainer" : "JASP Team <info@jasp-stats.org>",
				"moduleName" : "jaspTTests",
				"moduleVersion" : "0.15.0",
				"moduleWebsite" : "jasp-stats.org"
			},
			"id" : 1,
			"name" : "TTestBayesianIndependentSamples",
			"options" : 
			{
				".meta" : 
				{
					"groupingVariable" : 
					{
						"shouldEncode" : true
					},
					"variables" : 
					{
						"shouldEncode" : true
					}
				},
				"bayesFactorType" : "BF10",
				"defaultStandardizedEffectSize" : "cauchy",
				"descriptives" : true,
				"descriptivesPlots" : true,
				"descriptivesPlotsCredibleInterval" : 0.94999999999999996,
				"descriptivesPlotsRainCloud" : false,
				"descriptivesPlotsRainCloudHorizontalDisplay" : false,
				"dienesEffectSize" : "uniform",
				"effectSize" : "standardized",
				"effectSizeStandardized" : "default",
				"groupingVariable" : "DRMR_REST",
				"halfNormalDienesStd" : 0.70699999999999996,
				"hypothesis" : "groupsNotEqual",
				"informativeCauchyLocation" : 0.0,
				"informativeCauchyScale" : 0.70699999999999996,
				"informativeNormalMean" : 0.0,
				"informativeNormalStd" : 0.70699999999999996,
				"informativeStandardizedEffectSize" : "cauchy",
				"informativeTDf" : 1.0,
				"informativeTLocation" : 0.0,
				"informativeTScale" : 0.70699999999999996,
				"missingValues" : "excludeAnalysisByAnalysis",
				"normalDienesMean" : 0.70699999999999996,
				"normalDienesStd" : 0.70699999999999996,
				"plotBayesFactorRobustness" : true,
				"plotBayesFactorRobustnessAdditionalInfo" : true,
				"plotHeight" : 340,
				"plotPriorAndPosterior" : false,
				"plotPriorAndPosteriorAdditionalInfo" : true,
				"plotSequentialAnalysis" : false,
				"plotSequentialAnalysisRobustness" : false,
				"plotWidth" : 420,
				"priorAndPosteriorPlotsCredibleInterval" : 0.94999999999999996,
				"priorWidth" : 0.70699999999999996,
				"seed" : 1,
				"setSeed" : false,
				"testStatistic" : "Wilcoxon",
				"uniformDienesLowerBound" : 0.70699999999999996,
				"uniformDienesUpperBound" : 0.70699999999999996,
				"variables" : 
				[
					"AIMS_mean_collapsed",
					"fscoresAIMS.collapsed",
					"fscoresAIMS.Notcollapsed",
					"AIMS_mean_NOTcollapsed"
				],
				"wilcoxonSamplesNumber" : 2000
			},
			"progress" : null,
			"rSources" : {},
			"results" : 
			{
				".meta" : 
				[
					{
						"info" : "",
						"meta" : 
						[
							{
								"info" : "",
								"name" : "ttestContainer_ttestTable",
								"title" : "Bayesian Mann-Whitney U Test",
								"type" : "table"
							},
							{
								"info" : "",
								"meta" : 
								[
									{
										"info" : "",
										"meta" : [],
										"name" : "ttestContainer_inferentialPlots_AIMS_mean_collapsed",
										"title" : "AIMS_mean_collapsed",
										"type" : "collection"
									},
									{
										"info" : "",
										"meta" : [],
										"name" : "ttestContainer_inferentialPlots_fscoresAIMS.collapsed",
										"title" : "fscoresAIMS.collapsed",
										"type" : "collection"
									},
									{
										"info" : "",
										"meta" : [],
										"name" : "ttestContainer_inferentialPlots_fscoresAIMS.Notcollapsed",
										"title" : "fscoresAIMS.Notcollapsed",
										"type" : "collection"
									},
									{
										"info" : "",
										"meta" : [],
										"name" : "ttestContainer_inferentialPlots_AIMS_mean_NOTcollapsed",
										"title" : "AIMS_mean_NOTcollapsed",
										"type" : "collection"
									}
								],
								"name" : "ttestContainer_inferentialPlots",
								"title" : "Inferential Plots",
								"type" : "collection"
							}
						],
						"name" : "ttestContainer",
						"title" : "",
						"type" : "collection"
					},
					{
						"info" : "",
						"meta" : 
						[
							{
								"info" : "",
								"name" : "descriptivesContainer_table",
								"title" : "Descriptives",
								"type" : "table"
							},
							{
								"info" : "",
								"meta" : 
								[
									{
										"info" : "",
										"name" : "descriptivesContainer_plots_AIMS_mean_collapsed",
										"title" : "AIMS_mean_collapsed",
										"type" : "image"
									},
									{
										"info" : "",
										"name" : "descriptivesContainer_plots_fscoresAIMS.collapsed",
										"title" : "fscoresAIMS.collapsed",
										"type" : "image"
									},
									{
										"info" : "",
										"name" : "descriptivesContainer_plots_fscoresAIMS.Notcollapsed",
										"title" : "fscoresAIMS.Notcollapsed",
										"type" : "image"
									},
									{
										"info" : "",
										"name" : "descriptivesContainer_plots_AIMS_mean_NOTcollapsed",
										"title" : "AIMS_mean_NOTcollapsed",
										"type" : "image"
									}
								],
								"name" : "descriptivesContainer_plots",
								"title" : "Descriptives Plots",
								"type" : "collection"
							}
						],
						"name" : "descriptivesContainer",
						"title" : "",
						"type" : "collection"
					}
				],
				"citation" : 
				[
					"JASP Team (2022). JASP (Version 0.16.3) [Computer software]."
				],
				"descriptivesContainer" : 
				{
					"collection" : 
					{
						"descriptivesContainer_plots" : 
						{
							"collection" : 
							{
								"descriptivesContainer_plots_AIMS_mean_NOTcollapsed" : 
								{
									"aspectRatio" : 0.0,
									"convertible" : true,
									"data" : "resources/1/_1_t-1514074080.png",
									"editOptions" : 
									{
										"error" : "success",
										"xAxis" : 
										{
											"settings" : 
											{
												"labels" : 
												[
													"1",
													"2"
												],
												"title" : "DRMR_REST",
												"titleType" : "character"
											},
											"type" : "ScaleDiscrete"
										},
										"yAxis" : 
										{
											"settings" : 
											{
												"breaks" : 
												[
													2.2999999999999998,
													2.7999999999999998
												],
												"breaksType" : "range",
												"expand" : 
												[
													0.050000000000000003,
													0,
													0.050000000000000003,
													0
												],
												"labels" : 
												[
													"2.3",
													"2.8"
												],
												"limits" : 
												[
													2.2999999999999998,
													2.7999999999999998
												],
												"limitsType" : "data",
												"range" : 
												[
													2.2999999999999998,
													2.7999999999999998,
													0.5
												],
												"title" : "AIMS_mean_NOTcollapsed",
												"titleType" : "character"
											},
											"type" : "ScaleContinuous"
										}
									},
									"editable" : false,
									"errorType" : "fatalError",
									"height" : 400,
									"name" : "descriptivesContainer_plots_AIMS_mean_NOTcollapsed",
									"reasonNotEditable" : "unknown reason",
									"revision" : 0,
									"status" : "complete",
									"title" : "AIMS_mean_NOTcollapsed",
									"width" : 530
								},
								"descriptivesContainer_plots_AIMS_mean_collapsed" : 
								{
									"aspectRatio" : 0.0,
									"convertible" : true,
									"data" : "resources/1/_5_t-1585247383.png",
									"editOptions" : 
									{
										"error" : "success",
										"xAxis" : 
										{
											"settings" : 
											{
												"labels" : 
												[
													"1",
													"2"
												],
												"title" : "DRMR_REST",
												"titleType" : "character"
											},
											"type" : "ScaleDiscrete"
										},
										"yAxis" : 
										{
											"settings" : 
											{
												"breaks" : 
												[
													2.2999999999999998,
													2.7999999999999998
												],
												"breaksType" : "range",
												"expand" : 
												[
													0.050000000000000003,
													0,
													0.050000000000000003,
													0
												],
												"labels" : 
												[
													"2.3",
													"2.8"
												],
												"limits" : 
												[
													2.2999999999999998,
													2.7999999999999998
												],
												"limitsType" : "data",
												"range" : 
												[
													2.2999999999999998,
													2.7999999999999998,
													0.5
												],
												"title" : "AIMS_mean_collapsed",
												"titleType" : "character"
											},
											"type" : "ScaleContinuous"
										}
									},
									"editable" : false,
									"errorType" : "fatalError",
									"height" : 400,
									"name" : "descriptivesContainer_plots_AIMS_mean_collapsed",
									"reasonNotEditable" : "unknown reason",
									"revision" : 0,
									"status" : "complete",
									"title" : "AIMS_mean_collapsed",
									"width" : 530
								},
								"descriptivesContainer_plots_fscoresAIMS.Notcollapsed" : 
								{
									"aspectRatio" : 0.0,
									"convertible" : true,
									"data" : "resources/1/_0_t-1514075659.png",
									"editOptions" : 
									{
										"error" : "success",
										"xAxis" : 
										{
											"settings" : 
											{
												"labels" : 
												[
													"1",
													"2"
												],
												"title" : "DRMR_REST",
												"titleType" : "character"
											},
											"type" : "ScaleDiscrete"
										},
										"yAxis" : 
										{
											"settings" : 
											{
												"breaks" : 
												[
													-0.29999999999999999,
													0.29999999999999999
												],
												"breaksType" : "range",
												"expand" : 
												[
													0.050000000000000003,
													0,
													0.050000000000000003,
													0
												],
												"labels" : 
												[
													"-0.3",
													"0.3"
												],
												"limits" : 
												[
													-0.29999999999999999,
													0.29999999999999999
												],
												"limitsType" : "data",
												"range" : 
												[
													-0.29999999999999999,
													0.29999999999999999,
													0.59999999999999998
												],
												"title" : "fscoresAIMS.Notcollapsed",
												"titleType" : "character"
											},
											"type" : "ScaleContinuous"
										}
									},
									"editable" : false,
									"errorType" : "fatalError",
									"height" : 400,
									"name" : "descriptivesContainer_plots_fscoresAIMS.Notcollapsed",
									"reasonNotEditable" : "unknown reason",
									"revision" : 0,
									"status" : "complete",
									"title" : "fscoresAIMS.Notcollapsed",
									"width" : 530
								},
								"descriptivesContainer_plots_fscoresAIMS.collapsed" : 
								{
									"aspectRatio" : 0.0,
									"convertible" : true,
									"data" : "resources/1/_6_t-1585247027.png",
									"editOptions" : 
									{
										"error" : "success",
										"xAxis" : 
										{
											"settings" : 
											{
												"labels" : 
												[
													"1",
													"2"
												],
												"title" : "DRMR_REST",
												"titleType" : "character"
											},
											"type" : "ScaleDiscrete"
										},
										"yAxis" : 
										{
											"settings" : 
											{
												"breaks" : 
												[
													-0.29999999999999999,
													0.29999999999999999
												],
												"breaksType" : "range",
												"expand" : 
												[
													0.050000000000000003,
													0,
													0.050000000000000003,
													0
												],
												"labels" : 
												[
													"-0.3",
													"0.3"
												],
												"limits" : 
												[
													-0.29999999999999999,
													0.29999999999999999
												],
												"limitsType" : "data",
												"range" : 
												[
													-0.29999999999999999,
													0.29999999999999999,
													0.59999999999999998
												],
												"title" : "fscoresAIMS.collapsed",
												"titleType" : "character"
											},
											"type" : "ScaleContinuous"
										}
									},
									"editable" : false,
									"errorType" : "fatalError",
									"height" : 400,
									"name" : "descriptivesContainer_plots_fscoresAIMS.collapsed",
									"reasonNotEditable" : "unknown reason",
									"revision" : 0,
									"status" : "complete",
									"title" : "fscoresAIMS.collapsed",
									"width" : 530
								}
							},
							"initCollapsed" : false,
							"name" : "descriptivesContainer_plots",
							"title" : "Descriptives Plots"
						},
						"descriptivesContainer_table" : 
						{
							"casesAcrossColumns" : false,
							"data" : 
							[
								{
									"N" : 198,
									"coefOfVariation" : 0.3231465212665659,
									"group" : "1",
									"lowerCI" : 2.3198088209257786,
									"mean" : 2.4298540965353537,
									"sd" : 0.785198898480714,
									"se" : 0.055801655879241491,
									"upperCI" : 2.5398993721449288,
									"variable" : "AIMS_mean_collapsed"
								},
								{
									"N" : 195,
									"coefOfVariation" : 0.286732326148738,
									"group" : "2",
									"lowerCI" : 2.4903334343200001,
									"mean" : 2.5954415954717946,
									"sd" : 0.74419700605281958,
									"se" : 0.053293054525003797,
									"upperCI" : 2.7005497566235892,
									"variable" : "AIMS_mean_collapsed"
								},
								{
									"N" : 198,
									"coefOfVariation" : -6.8277702100880768,
									"group" : "1",
									"lowerCI" : -0.26362687372012944,
									"mean" : -0.1347159629141414,
									"sd" : 0.91980963840850472,
									"se" : 0.065368024606496072,
									"upperCI" : -0.0058050521081533524,
									"variable" : "fscoresAIMS.collapsed"
								},
								{
									"N" : 195,
									"coefOfVariation" : 5.907291813286915,
									"group" : "2",
									"lowerCI" : 0.023313135070731336,
									"mean" : 0.14071882483076922,
									"sd" : 0.83126716189815852,
									"se" : 0.059528277893581664,
									"upperCI" : 0.2581245145908071,
									"variable" : "fscoresAIMS.collapsed"
								},
								{
									"N" : 198,
									"coefOfVariation" : -7.5205268016624673,
									"group" : "1",
									"lowerCI" : -0.2534290176537578,
									"mean" : -0.12338325478787879,
									"sd" : 0.92790707450859133,
									"se" : 0.065943484332223481,
									"upperCI" : 0.0066625080780002288,
									"variable" : "fscoresAIMS.Notcollapsed"
								},
								{
									"N" : 195,
									"coefOfVariation" : 6.1776951705147898,
									"group" : "2",
									"lowerCI" : 0.017054157491599553,
									"mean" : 0.13377824786666667,
									"sd" : 0.82644123576583717,
									"se" : 0.059182686145144575,
									"upperCI" : 0.25050233824173379,
									"variable" : "fscoresAIMS.Notcollapsed"
								},
								{
									"N" : 198,
									"coefOfVariation" : 0.32976013743562982,
									"group" : "1",
									"lowerCI" : 2.3424449103280409,
									"mean" : 2.4559483726010103,
									"sd" : 0.80987387288372059,
									"se" : 0.057555229952167275,
									"upperCI" : 2.5694518348739797,
									"variable" : "AIMS_mean_NOTcollapsed"
								},
								{
									"N" : 195,
									"coefOfVariation" : 0.2929718418329107,
									"group" : "2",
									"lowerCI" : 2.505798450597287,
									"mean" : 2.6139601139948718,
									"sd" : 0.76581670907484278,
									"se" : 0.054841273615642408,
									"upperCI" : 2.7221217773924566,
									"variable" : "AIMS_mean_NOTcollapsed"
								}
							],
							"footnotes" : [],
							"name" : "descriptivesContainer_table",
							"overTitle" : false,
							"schema" : 
							{
								"fields" : 
								[
									{
										"combine" : true,
										"name" : "variable",
										"title" : "",
										"type" : "string"
									},
									{
										"name" : "group",
										"title" : "Group",
										"type" : "string"
									},
									{
										"name" : "N",
										"title" : "N",
										"type" : "integer"
									},
									{
										"format" : "sf:4;dp:3",
										"name" : "mean",
										"title" : "Mean",
										"type" : "number"
									},
									{
										"format" : "sf:4;dp:3",
										"name" : "sd",
										"title" : "SD",
										"type" : "number"
									},
									{
										"format" : "sf:4;dp:3",
										"name" : "se",
										"title" : "SE",
										"type" : "number"
									},
									{
										"format" : "sf:4;dp:3",
										"name" : "coefOfVariation",
										"title" : "Coefficient of variation",
										"type" : "number"
									},
									{
										"format" : "sf:4;dp:3",
										"name" : "lowerCI",
										"overTitle" : "95% Credible Interval",
										"title" : "Lower",
										"type" : "number"
									},
									{
										"format" : "sf:4;dp:3",
										"name" : "upperCI",
										"overTitle" : "95% Credible Interval",
										"title" : "Upper",
										"type" : "number"
									}
								]
							},
							"status" : "complete",
							"title" : "Descriptives"
						}
					},
					"initCollapsed" : false,
					"name" : "descriptivesContainer",
					"title" : ""
				},
				"name" : "",
				"title" : "Bayesian Independent Samples T-Test- non parametric",
				"ttestContainer" : 
				{
					"collection" : 
					{
						"ttestContainer_inferentialPlots" : 
						{
							"collection" : 
							{
								"ttestContainer_inferentialPlots_AIMS_mean_NOTcollapsed" : 
								{
									"collection" : {},
									"initCollapsed" : false,
									"name" : "ttestContainer_inferentialPlots_AIMS_mean_NOTcollapsed",
									"title" : "AIMS_mean_NOTcollapsed"
								},
								"ttestContainer_inferentialPlots_AIMS_mean_collapsed" : 
								{
									"collection" : {},
									"initCollapsed" : false,
									"name" : "ttestContainer_inferentialPlots_AIMS_mean_collapsed",
									"title" : "AIMS_mean_collapsed"
								},
								"ttestContainer_inferentialPlots_fscoresAIMS.Notcollapsed" : 
								{
									"collection" : {},
									"initCollapsed" : false,
									"name" : "ttestContainer_inferentialPlots_fscoresAIMS.Notcollapsed",
									"title" : "fscoresAIMS.Notcollapsed"
								},
								"ttestContainer_inferentialPlots_fscoresAIMS.collapsed" : 
								{
									"collection" : {},
									"initCollapsed" : false,
									"name" : "ttestContainer_inferentialPlots_fscoresAIMS.collapsed",
									"title" : "fscoresAIMS.collapsed"
								}
							},
							"initCollapsed" : false,
							"name" : "ttestContainer_inferentialPlots",
							"title" : "Inferential Plots"
						},
						"ttestContainer_ttestTable" : 
						{
							"casesAcrossColumns" : false,
							"citation" : 
							[
								"van Doorn, J., Ly, A., Marsman, M., & Wagenmakers, E.-J. (2020). Bayesian rank-based hypothesis testing for the rank sum test, the signed rank test, and Spearman\u2019s <cf><81>. Journal of Applied Statistics, 47(16), 2984-3006."
							],
							"data" : 
							[
								{
									"BF" : 1.1210575748452059,
									"error" : 16554.5,
									"rHat" : 1.0052623698138869,
									"variable" : "AIMS_mean_collapsed"
								},
								{
									"BF" : 8.0414448858867935,
									"error" : 15407.5,
									"rHat" : 1.0017473447571859,
									"variable" : "fscoresAIMS.collapsed"
								},
								{
									"BF" : 4.2262309446971669,
									"error" : 15633.5,
									"rHat" : 1.0031168707860718,
									"variable" : "fscoresAIMS.Notcollapsed"
								},
								{
									"BF" : 0.83616158469715218,
									"error" : 16693.5,
									"rHat" : 0.99989011814123407,
									"variable" : "AIMS_mean_NOTcollapsed"
								}
							],
							"footnotes" : 
							[
								{
									"cols" : null,
									"myOrder" : 0,
									"rows" : null,
									"symbol" : "<em>Note.</em>",
									"text" : "Result based on data augmentation algorithm with 5 chains of 2000 iterations."
								}
							],
							"name" : "ttestContainer_ttestTable",
							"overTitle" : false,
							"schema" : 
							{
								"fields" : 
								[
									{
										"name" : "variable",
										"title" : "",
										"type" : "string"
									},
									{
										"format" : "sf:4;dp:3",
										"name" : "BF",
										"title" : "BF\u2081\u2080",
										"type" : "number"
									},
									{
										"format" : "sf:4;dp:3",
										"name" : "error",
										"title" : "W",
										"type" : "number"
									},
									{
										"format" : "sf:4;dp:3",
										"name" : "rHat",
										"title" : "Rhat",
										"type" : "number"
									}
								]
							},
							"status" : "complete",
							"title" : "Bayesian Mann-Whitney U Test"
						}
					},
					"initCollapsed" : false,
					"name" : "ttestContainer",
					"title" : ""
				}
			},
			"rfile" : "",
			"status" : "initializing",
			"title" : "Bayesian Independent Samples T-Test- non parametric",
			"titleDef" : "Bayesian Independent Samples T-Test",
			"userdata" : null,
			"version" : "0.16.3"
		},
		{
			"dynamicModule" : 
			{
				"analysisEntry" : "TTestBayesianIndependentSamples",
				"moduleMaintainer" : "JASP Team <info@jasp-stats.org>",
				"moduleName" : "jaspTTests",
				"moduleVersion" : "0.15.0",
				"moduleWebsite" : "jasp-stats.org"
			},
			"id" : 2,
			"name" : "TTestBayesianIndependentSamples",
			"options" : 
			{
				".meta" : 
				{
					"groupingVariable" : 
					{
						"shouldEncode" : true
					},
					"variables" : 
					{
						"shouldEncode" : true
					}
				},
				"bayesFactorType" : "BF10",
				"defaultStandardizedEffectSize" : "cauchy",
				"descriptives" : true,
				"descriptivesPlots" : true,
				"descriptivesPlotsCredibleInterval" : 0.94999999999999996,
				"descriptivesPlotsRainCloud" : false,
				"descriptivesPlotsRainCloudHorizontalDisplay" : false,
				"dienesEffectSize" : "uniform",
				"effectSize" : "standardized",
				"effectSizeStandardized" : "default",
				"groupingVariable" : "DRMR_REST",
				"halfNormalDienesStd" : 0.70699999999999996,
				"hypothesis" : "groupsNotEqual",
				"informativeCauchyLocation" : 0.0,
				"informativeCauchyScale" : 0.70699999999999996,
				"informativeNormalMean" : 0.0,
				"informativeNormalStd" : 0.70699999999999996,
				"informativeStandardizedEffectSize" : "cauchy",
				"informativeTDf" : 1.0,
				"informativeTLocation" : 0.0,
				"informativeTScale" : 0.70699999999999996,
				"missingValues" : "excludeAnalysisByAnalysis",
				"normalDienesMean" : 0.70699999999999996,
				"normalDienesStd" : 0.70699999999999996,
				"plotBayesFactorRobustness" : true,
				"plotBayesFactorRobustnessAdditionalInfo" : true,
				"plotHeight" : 340,
				"plotPriorAndPosterior" : false,
				"plotPriorAndPosteriorAdditionalInfo" : true,
				"plotSequentialAnalysis" : false,
				"plotSequentialAnalysisRobustness" : false,
				"plotWidth" : 420,
				"priorAndPosteriorPlotsCredibleInterval" : 0.94999999999999996,
				"priorWidth" : 0.70699999999999996,
				"seed" : 1,
				"setSeed" : false,
				"testStatistic" : "Student",
				"uniformDienesLowerBound" : 0.70699999999999996,
				"uniformDienesUpperBound" : 0.70699999999999996,
				"variables" : 
				[
					"AIMS_mean_collapsed",
					"fscoresAIMS.collapsed",
					"AIMS_mean_NOTcollapsed",
					"fscoresAIMS.Notcollapsed"
				],
				"wilcoxonSamplesNumber" : 1000
			},
			"progress" : null,
			"rSources" : {},
			"results" : 
			{
				".meta" : 
				[
					{
						"info" : "",
						"meta" : 
						[
							{
								"info" : "",
								"name" : "ttestContainer_ttestTable",
								"title" : "Bayesian Independent Samples T-Test",
								"type" : "table"
							},
							{
								"info" : "",
								"meta" : 
								[
									{
										"info" : "",
										"meta" : 
										[
											{
												"info" : "",
												"name" : "ttestContainer_inferentialPlots_AIMS_mean_collapsed_plotRobustness",
												"title" : "Bayes Factor Robustness Check",
												"type" : "image"
											}
										],
										"name" : "ttestContainer_inferentialPlots_AIMS_mean_collapsed",
										"title" : "AIMS_mean_collapsed",
										"type" : "collection"
									},
									{
										"info" : "",
										"meta" : 
										[
											{
												"info" : "",
												"name" : "ttestContainer_inferentialPlots_fscoresAIMS.collapsed_plotRobustness",
												"title" : "Bayes Factor Robustness Check",
												"type" : "image"
											}
										],
										"name" : "ttestContainer_inferentialPlots_fscoresAIMS.collapsed",
										"title" : "fscoresAIMS.collapsed",
										"type" : "collection"
									},
									{
										"info" : "",
										"meta" : 
										[
											{
												"info" : "",
												"name" : "ttestContainer_inferentialPlots_AIMS_mean_NOTcollapsed_plotRobustness",
												"title" : "Bayes Factor Robustness Check",
												"type" : "image"
											}
										],
										"name" : "ttestContainer_inferentialPlots_AIMS_mean_NOTcollapsed",
										"title" : "AIMS_mean_NOTcollapsed",
										"type" : "collection"
									},
									{
										"info" : "",
										"meta" : 
										[
											{
												"info" : "",
												"name" : "ttestContainer_inferentialPlots_fscoresAIMS.Notcollapsed_plotRobustness",
												"title" : "Bayes Factor Robustness Check",
												"type" : "image"
											}
										],
										"name" : "ttestContainer_inferentialPlots_fscoresAIMS.Notcollapsed",
										"title" : "fscoresAIMS.Notcollapsed",
										"type" : "collection"
									}
								],
								"name" : "ttestContainer_inferentialPlots",
								"title" : "Inferential Plots",
								"type" : "collection"
							}
						],
						"name" : "ttestContainer",
						"title" : "",
						"type" : "collection"
					},
					{
						"info" : "",
						"meta" : 
						[
							{
								"info" : "",
								"name" : "descriptivesContainer_table",
								"title" : "Descriptives",
								"type" : "table"
							},
							{
								"info" : "",
								"meta" : 
								[
									{
										"info" : "",
										"name" : "descriptivesContainer_plots_AIMS_mean_collapsed",
										"title" : "AIMS_mean_collapsed",
										"type" : "image"
									},
									{
										"info" : "",
										"name" : "descriptivesContainer_plots_fscoresAIMS.collapsed",
										"title" : "fscoresAIMS.collapsed",
										"type" : "image"
									},
									{
										"info" : "",
										"name" : "descriptivesContainer_plots_AIMS_mean_NOTcollapsed",
										"title" : "AIMS_mean_NOTcollapsed",
										"type" : "image"
									},
									{
										"info" : "",
										"name" : "descriptivesContainer_plots_fscoresAIMS.Notcollapsed",
										"title" : "fscoresAIMS.Notcollapsed",
										"type" : "image"
									}
								],
								"name" : "descriptivesContainer_plots",
								"title" : "Descriptives Plots",
								"type" : "collection"
							}
						],
						"name" : "descriptivesContainer",
						"title" : "",
						"type" : "collection"
					}
				],
				"citation" : 
				[
					"JASP Team (2022). JASP (Version 0.16.3) [Computer software]."
				],
				"descriptivesContainer" : 
				{
					"collection" : 
					{
						"descriptivesContainer_plots" : 
						{
							"collection" : 
							{
								"descriptivesContainer_plots_AIMS_mean_NOTcollapsed" : 
								{
									"aspectRatio" : 0.0,
									"convertible" : true,
									"data" : "resources/2/_6_t-1491616846.png",
									"editOptions" : 
									{
										"error" : "success",
										"xAxis" : 
										{
											"settings" : 
											{
												"labels" : 
												[
													"1",
													"2"
												],
												"title" : "DRMR_REST",
												"titleType" : "character"
											},
											"type" : "ScaleDiscrete"
										},
										"yAxis" : 
										{
											"settings" : 
											{
												"breaks" : 
												[
													2.2999999999999998,
													2.7999999999999998
												],
												"breaksType" : "range",
												"expand" : 
												[
													0.050000000000000003,
													0,
													0.050000000000000003,
													0
												],
												"labels" : 
												[
													"2.3",
													"2.8"
												],
												"limits" : 
												[
													2.2999999999999998,
													2.7999999999999998
												],
												"limitsType" : "data",
												"range" : 
												[
													2.2999999999999998,
													2.7999999999999998,
													0.5
												],
												"title" : "AIMS_mean_NOTcollapsed",
												"titleType" : "character"
											},
											"type" : "ScaleContinuous"
										}
									},
									"editable" : false,
									"errorType" : "fatalError",
									"height" : 400,
									"name" : "descriptivesContainer_plots_AIMS_mean_NOTcollapsed",
									"reasonNotEditable" : "unknown reason",
									"revision" : 0,
									"status" : "complete",
									"title" : "AIMS_mean_NOTcollapsed",
									"width" : 530
								},
								"descriptivesContainer_plots_AIMS_mean_collapsed" : 
								{
									"aspectRatio" : 0.0,
									"convertible" : true,
									"data" : "resources/2/_4_t-1491617988.png",
									"editOptions" : 
									{
										"error" : "success",
										"xAxis" : 
										{
											"settings" : 
											{
												"labels" : 
												[
													"1",
													"2"
												],
												"title" : "DRMR_REST",
												"titleType" : "character"
											},
											"type" : "ScaleDiscrete"
										},
										"yAxis" : 
										{
											"settings" : 
											{
												"breaks" : 
												[
													2.2999999999999998,
													2.7999999999999998
												],
												"breaksType" : "range",
												"expand" : 
												[
													0.050000000000000003,
													0,
													0.050000000000000003,
													0
												],
												"labels" : 
												[
													"2.3",
													"2.8"
												],
												"limits" : 
												[
													2.2999999999999998,
													2.7999999999999998
												],
												"limitsType" : "data",
												"range" : 
												[
													2.2999999999999998,
													2.7999999999999998,
													0.5
												],
												"title" : "AIMS_mean_collapsed",
												"titleType" : "character"
											},
											"type" : "ScaleContinuous"
										}
									},
									"editable" : false,
									"errorType" : "fatalError",
									"height" : 400,
									"name" : "descriptivesContainer_plots_AIMS_mean_collapsed",
									"reasonNotEditable" : "unknown reason",
									"revision" : 0,
									"status" : "complete",
									"title" : "AIMS_mean_collapsed",
									"width" : 530
								},
								"descriptivesContainer_plots_fscoresAIMS.Notcollapsed" : 
								{
									"aspectRatio" : 0.0,
									"convertible" : true,
									"data" : "resources/2/_7_t-1491616399.png",
									"editOptions" : 
									{
										"error" : "success",
										"xAxis" : 
										{
											"settings" : 
											{
												"labels" : 
												[
													"1",
													"2"
												],
												"title" : "DRMR_REST",
												"titleType" : "character"
											},
											"type" : "ScaleDiscrete"
										},
										"yAxis" : 
										{
											"settings" : 
											{
												"breaks" : 
												[
													-0.29999999999999999,
													0.29999999999999999
												],
												"breaksType" : "range",
												"expand" : 
												[
													0.050000000000000003,
													0,
													0.050000000000000003,
													0
												],
												"labels" : 
												[
													"-0.3",
													"0.3"
												],
												"limits" : 
												[
													-0.29999999999999999,
													0.29999999999999999
												],
												"limitsType" : "data",
												"range" : 
												[
													-0.29999999999999999,
													0.29999999999999999,
													0.59999999999999998
												],
												"title" : "fscoresAIMS.Notcollapsed",
												"titleType" : "character"
											},
											"type" : "ScaleContinuous"
										}
									},
									"editable" : false,
									"errorType" : "fatalError",
									"height" : 400,
									"name" : "descriptivesContainer_plots_fscoresAIMS.Notcollapsed",
									"reasonNotEditable" : "unknown reason",
									"revision" : 0,
									"status" : "complete",
									"title" : "fscoresAIMS.Notcollapsed",
									"width" : 530
								},
								"descriptivesContainer_plots_fscoresAIMS.collapsed" : 
								{
									"aspectRatio" : 0.0,
									"convertible" : true,
									"data" : "resources/2/_5_t-1491617328.png",
									"editOptions" : 
									{
										"error" : "success",
										"xAxis" : 
										{
											"settings" : 
											{
												"labels" : 
												[
													"1",
													"2"
												],
												"title" : "DRMR_REST",
												"titleType" : "character"
											},
											"type" : "ScaleDiscrete"
										},
										"yAxis" : 
										{
											"settings" : 
											{
												"breaks" : 
												[
													-0.29999999999999999,
													0.29999999999999999
												],
												"breaksType" : "range",
												"expand" : 
												[
													0.050000000000000003,
													0,
													0.050000000000000003,
													0
												],
												"labels" : 
												[
													"-0.3",
													"0.3"
												],
												"limits" : 
												[
													-0.29999999999999999,
													0.29999999999999999
												],
												"limitsType" : "data",
												"range" : 
												[
													-0.29999999999999999,
													0.29999999999999999,
													0.59999999999999998
												],
												"title" : "fscoresAIMS.collapsed",
												"titleType" : "character"
											},
											"type" : "ScaleContinuous"
										}
									},
									"editable" : false,
									"errorType" : "fatalError",
									"height" : 400,
									"name" : "descriptivesContainer_plots_fscoresAIMS.collapsed",
									"reasonNotEditable" : "unknown reason",
									"revision" : 0,
									"status" : "complete",
									"title" : "fscoresAIMS.collapsed",
									"width" : 530
								}
							},
							"initCollapsed" : false,
							"name" : "descriptivesContainer_plots",
							"title" : "Descriptives Plots"
						},
						"descriptivesContainer_table" : 
						{
							"casesAcrossColumns" : false,
							"data" : 
							[
								{
									"N" : 198,
									"coefOfVariation" : 0.3231465212665659,
									"group" : "1",
									"lowerCI" : 2.3198088209257786,
									"mean" : 2.4298540965353537,
									"sd" : 0.785198898480714,
									"se" : 0.055801655879241491,
									"upperCI" : 2.5398993721449288,
									"variable" : "AIMS_mean_collapsed"
								},
								{
									"N" : 195,
									"coefOfVariation" : 0.286732326148738,
									"group" : "2",
									"lowerCI" : 2.4903334343200001,
									"mean" : 2.5954415954717946,
									"sd" : 0.74419700605281958,
									"se" : 0.053293054525003797,
									"upperCI" : 2.7005497566235892,
									"variable" : "AIMS_mean_collapsed"
								},
								{
									"N" : 198,
									"coefOfVariation" : -6.8277702100880768,
									"group" : "1",
									"lowerCI" : -0.26362687372012944,
									"mean" : -0.1347159629141414,
									"sd" : 0.91980963840850472,
									"se" : 0.065368024606496072,
									"upperCI" : -0.0058050521081533524,
									"variable" : "fscoresAIMS.collapsed"
								},
								{
									"N" : 195,
									"coefOfVariation" : 5.907291813286915,
									"group" : "2",
									"lowerCI" : 0.023313135070731336,
									"mean" : 0.14071882483076922,
									"sd" : 0.83126716189815852,
									"se" : 0.059528277893581664,
									"upperCI" : 0.2581245145908071,
									"variable" : "fscoresAIMS.collapsed"
								},
								{
									"N" : 198,
									"coefOfVariation" : 0.32976013743562982,
									"group" : "1",
									"lowerCI" : 2.3424449103280409,
									"mean" : 2.4559483726010103,
									"sd" : 0.80987387288372059,
									"se" : 0.057555229952167275,
									"upperCI" : 2.5694518348739797,
									"variable" : "AIMS_mean_NOTcollapsed"
								},
								{
									"N" : 195,
									"coefOfVariation" : 0.2929718418329107,
									"group" : "2",
									"lowerCI" : 2.505798450597287,
									"mean" : 2.6139601139948718,
									"sd" : 0.76581670907484278,
									"se" : 0.054841273615642408,
									"upperCI" : 2.7221217773924566,
									"variable" : "AIMS_mean_NOTcollapsed"
								},
								{
									"N" : 198,
									"coefOfVariation" : -7.5205268016624673,
									"group" : "1",
									"lowerCI" : -0.2534290176537578,
									"mean" : -0.12338325478787879,
									"sd" : 0.92790707450859133,
									"se" : 0.065943484332223481,
									"upperCI" : 0.0066625080780002288,
									"variable" : "fscoresAIMS.Notcollapsed"
								},
								{
									"N" : 195,
									"coefOfVariation" : 6.1776951705147898,
									"group" : "2",
									"lowerCI" : 0.017054157491599553,
									"mean" : 0.13377824786666667,
									"sd" : 0.82644123576583717,
									"se" : 0.059182686145144575,
									"upperCI" : 0.25050233824173379,
									"variable" : "fscoresAIMS.Notcollapsed"
								}
							],
							"footnotes" : [],
							"name" : "descriptivesContainer_table",
							"overTitle" : false,
							"schema" : 
							{
								"fields" : 
								[
									{
										"combine" : true,
										"name" : "variable",
										"title" : "",
										"type" : "string"
									},
									{
										"name" : "group",
										"title" : "Group",
										"type" : "string"
									},
									{
										"name" : "N",
										"title" : "N",
										"type" : "integer"
									},
									{
										"format" : "sf:4;dp:3",
										"name" : "mean",
										"title" : "Mean",
										"type" : "number"
									},
									{
										"format" : "sf:4;dp:3",
										"name" : "sd",
										"title" : "SD",
										"type" : "number"
									},
									{
										"format" : "sf:4;dp:3",
										"name" : "se",
										"title" : "SE",
										"type" : "number"
									},
									{
										"format" : "sf:4;dp:3",
										"name" : "coefOfVariation",
										"title" : "Coefficient of variation",
										"type" : "number"
									},
									{
										"format" : "sf:4;dp:3",
										"name" : "lowerCI",
										"overTitle" : "95% Credible Interval",
										"title" : "Lower",
										"type" : "number"
									},
									{
										"format" : "sf:4;dp:3",
										"name" : "upperCI",
										"overTitle" : "95% Credible Interval",
										"title" : "Upper",
										"type" : "number"
									}
								]
							},
							"status" : "complete",
							"title" : "Descriptives"
						}
					},
					"initCollapsed" : false,
					"name" : "descriptivesContainer",
					"title" : ""
				},
				"name" : "",
				"ttestContainer" : 
				{
					"collection" : 
					{
						"ttestContainer_inferentialPlots" : 
						{
							"collection" : 
							{
								"ttestContainer_inferentialPlots_AIMS_mean_NOTcollapsed" : 
								{
									"collection" : 
									{
										"ttestContainer_inferentialPlots_AIMS_mean_NOTcollapsed_plotRobustness" : 
										{
											"aspectRatio" : 0.0,
											"convertible" : true,
											"data" : "resources/2/_10_t-1491561052.png",
											"editOptions" : 
											{
												"errorType" : "validationError",
												"reasonNotEditable" : "This plot cannot be edited because it consists of multiple smaller figures."
											},
											"editable" : false,
											"errorType" : "validationError",
											"height" : 400,
											"name" : "ttestContainer_inferentialPlots_AIMS_mean_NOTcollapsed_plotRobustness",
											"reasonNotEditable" : "This plot cannot be edited because it consists of multiple smaller figures.",
											"revision" : 0,
											"status" : "complete",
											"title" : "Bayes Factor Robustness Check",
											"width" : 530
										}
									},
									"initCollapsed" : false,
									"name" : "ttestContainer_inferentialPlots_AIMS_mean_NOTcollapsed",
									"title" : "AIMS_mean_NOTcollapsed"
								},
								"ttestContainer_inferentialPlots_AIMS_mean_collapsed" : 
								{
									"collection" : 
									{
										"ttestContainer_inferentialPlots_AIMS_mean_collapsed_plotRobustness" : 
										{
											"aspectRatio" : 0.0,
											"convertible" : true,
											"data" : "resources/2/_8_t-1491602344.png",
											"editOptions" : 
											{
												"errorType" : "validationError",
												"reasonNotEditable" : "This plot cannot be edited because it consists of multiple smaller figures."
											},
											"editable" : false,
											"errorType" : "validationError",
											"height" : 400,
											"name" : "ttestContainer_inferentialPlots_AIMS_mean_collapsed_plotRobustness",
											"reasonNotEditable" : "This plot cannot be edited because it consists of multiple smaller figures.",
											"revision" : 0,
											"status" : "complete",
											"title" : "Bayes Factor Robustness Check",
											"width" : 530
										}
									},
									"initCollapsed" : false,
									"name" : "ttestContainer_inferentialPlots_AIMS_mean_collapsed",
									"title" : "AIMS_mean_collapsed"
								},
								"ttestContainer_inferentialPlots_fscoresAIMS.Notcollapsed" : 
								{
									"collection" : 
									{
										"ttestContainer_inferentialPlots_fscoresAIMS.Notcollapsed_plotRobustness" : 
										{
											"aspectRatio" : 0.0,
											"convertible" : true,
											"data" : "resources/2/_11_t-1491548048.png",
											"editOptions" : 
											{
												"errorType" : "validationError",
												"reasonNotEditable" : "This plot cannot be edited because it consists of multiple smaller figures."
											},
											"editable" : false,
											"errorType" : "validationError",
											"height" : 400,
											"name" : "ttestContainer_inferentialPlots_fscoresAIMS.Notcollapsed_plotRobustness",
											"reasonNotEditable" : "This plot cannot be edited because it consists of multiple smaller figures.",
											"revision" : 0,
											"status" : "complete",
											"title" : "Bayes Factor Robustness Check",
											"width" : 530
										}
									},
									"initCollapsed" : false,
									"name" : "ttestContainer_inferentialPlots_fscoresAIMS.Notcollapsed",
									"title" : "fscoresAIMS.Notcollapsed"
								},
								"ttestContainer_inferentialPlots_fscoresAIMS.collapsed" : 
								{
									"collection" : 
									{
										"ttestContainer_inferentialPlots_fscoresAIMS.collapsed_plotRobustness" : 
										{
											"aspectRatio" : 0.0,
											"convertible" : true,
											"data" : "resources/2/_9_t-1491574523.png",
											"editOptions" : 
											{
												"errorType" : "validationError",
												"reasonNotEditable" : "This plot cannot be edited because it consists of multiple smaller figures."
											},
											"editable" : false,
											"errorType" : "validationError",
											"height" : 400,
											"name" : "ttestContainer_inferentialPlots_fscoresAIMS.collapsed_plotRobustness",
											"reasonNotEditable" : "This plot cannot be edited because it consists of multiple smaller figures.",
											"revision" : 0,
											"status" : "complete",
											"title" : "Bayes Factor Robustness Check",
											"width" : 530
										}
									},
									"initCollapsed" : false,
									"name" : "ttestContainer_inferentialPlots_fscoresAIMS.collapsed",
									"title" : "fscoresAIMS.collapsed"
								}
							},
							"initCollapsed" : false,
							"name" : "ttestContainer_inferentialPlots",
							"title" : "Inferential Plots"
						},
						"ttestContainer_ttestTable" : 
						{
							"casesAcrossColumns" : false,
							"citation" : 
							[
								"Morey, R. D., & Rouder, J. N. (2015). BayesFactor (Version 0.9.11-3)[Computer software].",
								"Rouder, J. N., Speckman, P. L., Sun, D., Morey, R. D., & Iverson, G. (2009). Bayesian t tests for accepting and rejecting the null hypothesis. Psychonomic Bulletin & Review, 16, 225-237."
							],
							"data" : 
							[
								{
									"BF" : 1.018582913915496,
									"error" : 0.018897870089371601,
									"variable" : "AIMS_mean_collapsed"
								},
								{
									"BF" : 11.462390009923245,
									"error" : 0.0020109283829431801,
									"variable" : "fscoresAIMS.collapsed"
								},
								{
									"BF" : 0.7447793033602802,
									"error" : 0.025164249942380319,
									"variable" : "AIMS_mean_NOTcollapsed"
								},
								{
									"BF" : 6.2439470965085322,
									"error" : 0.0035428384997331229,
									"variable" : "fscoresAIMS.Notcollapsed"
								}
							],
							"footnotes" : [],
							"name" : "ttestContainer_ttestTable",
							"overTitle" : false,
							"schema" : 
							{
								"fields" : 
								[
									{
										"name" : "variable",
										"title" : "",
										"type" : "string"
									},
									{
										"format" : "sf:4;dp:3",
										"name" : "BF",
										"title" : "BF\u2081\u2080",
										"type" : "number"
									},
									{
										"format" : "sf:4;dp:3",
										"name" : "error",
										"title" : "error %",
										"type" : "number"
									}
								]
							},
							"status" : "complete",
							"title" : "Bayesian Independent Samples T-Test"
						}
					},
					"initCollapsed" : false,
					"name" : "ttestContainer",
					"title" : ""
				}
			},
			"rfile" : "",
			"status" : "complete",
			"title" : "Bayesian Independent Samples T-Test - parametric",
			"titleDef" : "Bayesian Independent Samples T-Test",
			"userdata" : null,
			"version" : "0.16.3"
		}
	],
	"meta" : null
}
