# Supplementary material for: Attitudes towards Italian Mafias Scale (AIMS): development and validation
Source: PeerJ. 2023 Oct 24;11:e16120. doi: 10.7717/peerj.16120 (PMC10607589; doi:10.7717/peerj.16120)
Supplement: Supplemental Information 4 — JASP (https://jasp-stats.org/) script to perform parametric, non-parametric analyses both for frequentist and bayesian approach for testing the difference between DRMR participants and those from the rest of Italy in Study 2 [file peerj-11-16120-s004.jasp › resources/0/jaspResults.json]

{
   "citations" : [ "JASP Team (2022). JASP (Version 0.16.3) [Computer software]." ],
   "data" : {
      "AssumptionChecks" : {
         "citations" : [],
         "data" : {
            "equalityVariance" : {
               "citations" : [],
               "colCombines" : {
                  "citations" : [],
                  "error" : false,
                  "errorMessage" : "",
                  "escapeHtml" : true,
                  "fields" : {},
                  "listType" : "bool",
                  "messages" : [],
                  "name" : "",
                  "optionMustBe" : {},
                  "optionMustContain" : {},
                  "position" : 9999,
                  "rows" : [],
                  "title" : "",
                  "type" : "list"
               },
               "colFormats" : {
                  "citations" : [],
                  "error" : false,
                  "errorMessage" : "",
                  "escapeHtml" : true,
                  "fields" : {
                     "fStat" : "sf:4;dp:3",
                     "p" : "dp:3;p:.001"
                  },
                  "listType" : "string",
                  "messages" : [],
                  "name" : "",
                  "optionMustBe" : {},
                  "optionMustContain" : {},
                  "position" : 9999,
                  "rows" : [],
                  "title" : "colFormats",
                  "type" : "list"
               },
               "colNames" : {
                  "citations" : [],
                  "error" : false,
                  "errorMessage" : "",
                  "escapeHtml" : true,
                  "fields" : {},
                  "listType" : "string",
                  "messages" : [],
                  "name" : "",
                  "optionMustBe" : {},
                  "optionMustContain" : {},
                  "position" : 9999,
                  "rows" : [ "variable", "fStat", "dfOne", "dfTwo", "p" ],
                  "title" : "colNames",
                  "type" : "list"
               },
               "colOvertitles" : {
                  "citations" : [],
                  "error" : false,
                  "errorMessage" : "",
                  "escapeHtml" : true,
                  "fields" : {},
                  "listType" : "string",
                  "messages" : [],
                  "name" : "",
                  "optionMustBe" : {},
                  "optionMustContain" : {},
                  "position" : 9999,
                  "rows" : [],
                  "title" : "colOvertitles",
                  "type" : "list"
               },
               "colRowCombinations" : [],
               "colTitles" : {
                  "citations" : [],
                  "error" : false,
                  "errorMessage" : "",
                  "escapeHtml" : true,
                  "fields" : {
                     "dfOne" : "df<sub>1</sub>",
                     "dfTwo" : "df<sub>2</sub>",
                     "fStat" : "F",
                     "p" : "p",
                     "variable" : ""
                  },
                  "listType" : "string",
                  "messages" : [],
                  "name" : "",
                  "optionMustBe" : {},
                  "optionMustContain" : {},
                  "position" : 9999,
                  "rows" : [],
                  "title" : "colTitles",
                  "type" : "list"
               },
               "colTypes" : {
                  "citations" : [],
                  "error" : false,
                  "errorMessage" : "",
                  "escapeHtml" : true,
                  "fields" : {
                     "dfOne" : "integer",
                     "dfTwo" : "integer",
                     "fStat" : "number",
                     "p" : "pvalue",
                     "variable" : "string"
                  },
                  "listType" : "string",
                  "messages" : [],
                  "name" : "",
                  "optionMustBe" : {},
                  "optionMustContain" : {},
                  "position" : 9999,
                  "rows" : [],
                  "title" : "colTypes",
                  "type" : "list"
               },
               "data" : [
                  [
                     "JaspColumn_87_Encoded",
                     "JaspColumn_85_Encoded",
                     "JaspColumn_81_Encoded",
                     "JaspColumn_86_Encoded"
                  ],
                  [
                     1.6555985853676165,
                     0.46378072505571788,
                     2.292808157870077,
                     0.51099883553949821
                  ],
                  [ 1, 1, 1, 1 ],
                  [ 391, 391, 391, 391 ],
                  [
                     0.19895991688311404,
                     0.4962654337442538,
                     0.13078248743312509,
                     0.47513336794592409
                  ]
               ],
               "error" : false,
               "errorMessage" : "",
               "escapeHtml" : true,
               "expectedColumnCount" : 0,
               "expectedRowCount" : 0,
               "footnotes" : [],
               "messages" : [],
               "name" : "equalityVariance",
               "optionMustBe" : {},
               "optionMustContain" : {},
               "position" : 3,
               "rowNames" : {
                  "citations" : [],
                  "error" : false,
                  "errorMessage" : "",
                  "escapeHtml" : true,
                  "fields" : {},
                  "listType" : "string",
                  "messages" : [],
                  "name" : "",
                  "optionMustBe" : {},
                  "optionMustContain" : {},
                  "position" : 9999,
                  "rows" : [
                     "JaspColumn_87_Encoded",
                     "JaspColumn_85_Encoded",
                     "JaspColumn_81_Encoded",
                     "JaspColumn_86_Encoded"
                  ],
                  "title" : "rowNames",
                  "type" : "list"
               },
               "rowTitles" : {
                  "citations" : [],
                  "error" : false,
                  "errorMessage" : "",
                  "escapeHtml" : true,
                  "fields" : {},
                  "listType" : "string",
                  "messages" : [],
                  "name" : "",
                  "optionMustBe" : {},
                  "optionMustContain" : {},
                  "position" : 9999,
                  "rows" : [],
                  "title" : "rowTitles",
                  "type" : "list"
               },
               "showSpecifiedColumnsOnly" : true,
               "specifiedColumns" : [ "dfOne", "dfTwo", "fStat", "p", "variable" ],
               "status" : "complete",
               "title" : "Test of Equality of Variances (Levene's)",
               "transposeTable" : false,
               "transposeWithOvertitle" : false,
               "type" : "table"
            },
            "ttestNormalTable" : {
               "citations" : [],
               "colCombines" : {
                  "citations" : [],
                  "error" : false,
                  "errorMessage" : "",
                  "escapeHtml" : true,
                  "fields" : {
                     "dep" : true
                  },
                  "listType" : "bool",
                  "messages" : [],
                  "name" : "",
                  "optionMustBe" : {},
                  "optionMustContain" : {},
                  "position" : 9999,
                  "rows" : [],
                  "title" : "",
                  "type" : "list"
               },
               "colFormats" : {
                  "citations" : [],
                  "error" : false,
                  "errorMessage" : "",
                  "escapeHtml" : true,
                  "fields" : {
                     "W" : "sf:4;dp:3",
                     "p" : "dp:3;p:.001"
                  },
                  "listType" : "string",
                  "messages" : [],
                  "name" : "",
                  "optionMustBe" : {},
                  "optionMustContain" : {},
                  "position" : 9999,
                  "rows" : [],
                  "title" : "colFormats",
                  "type" : "list"
               },
               "colNames" : {
                  "citations" : [],
                  "error" : false,
                  "errorMessage" : "",
                  "escapeHtml" : true,
                  "fields" : {},
                  "listType" : "string",
                  "messages" : [],
                  "name" : "",
                  "optionMustBe" : {},
                  "optionMustContain" : {},
                  "position" : 9999,
                  "rows" : [ "dep", "lev", "W", "p", ".isNewGroup" ],
                  "title" : "colNames",
                  "type" : "list"
               },
               "colOvertitles" : {
                  "citations" : [],
                  "error" : false,
                  "errorMessage" : "",
                  "escapeHtml" : true,
                  "fields" : {},
                  "listType" : "string",
                  "messages" : [],
                  "name" : "",
                  "optionMustBe" : {},
                  "optionMustContain" : {},
                  "position" : 9999,
                  "rows" : [],
                  "title" : "colOvertitles",
                  "type" : "list"
               },
               "colRowCombinations" : [],
               "colTitles" : {
                  "citations" : [],
                  "error" : false,
                  "errorMessage" : "",
                  "escapeHtml" : true,
                  "fields" : {
                     "W" : "W",
                     "dep" : "",
                     "lev" : "",
                     "p" : "p"
                  },
                  "listType" : "string",
                  "messages" : [],
                  "name" : "",
                  "optionMustBe" : {},
                  "optionMustContain" : {},
                  "position" : 9999,
                  "rows" : [],
                  "title" : "colTitles",
                  "type" : "list"
               },
               "colTypes" : {
                  "citations" : [],
                  "error" : false,
                  "errorMessage" : "",
                  "escapeHtml" : true,
                  "fields" : {
                     "W" : "number",
                     "dep" : "string",
                     "lev" : "string",
                     "p" : "pvalue"
                  },
                  "listType" : "string",
                  "messages" : [],
                  "name" : "",
                  "optionMustBe" : {},
                  "optionMustContain" : {},
                  "position" : 9999,
                  "rows" : [],
                  "title" : "colTypes",
                  "type" : "list"
               },
               "data" : [
                  [
                     "JaspColumn_87_Encoded",
                     "JaspColumn_87_Encoded",
                     "JaspColumn_85_Encoded",
                     "JaspColumn_85_Encoded",
                     "JaspColumn_81_Encoded",
                     "JaspColumn_81_Encoded",
                     "JaspColumn_86_Encoded",
                     "JaspColumn_86_Encoded"
                  ],
                  [ "1", "2", "1", "2", "1", "2", "1", "2" ],
                  [
                     0.99381683951447708,
                     0.97551824023446077,
                     0.97618209812783407,
                     0.99226654528103153,
                     0.99384180664779864,
                     0.97460426143610301,
                     0.97283755335878119,
                     0.98852179225531223
                  ],
                  [
                     0.581517966755705,
                     0.0017167096924458794,
                     0.0018922253413193432,
                     0.39051890379776844,
                     0.58514872491829384,
                     0.0013052353686207854,
                     0.00069248646132507186,
                     0.11793035355602891
                  ],
                  [ true, false, true, false, true, false, true, false ]
               ],
               "error" : false,
               "errorMessage" : "",
               "escapeHtml" : true,
               "expectedColumnCount" : 0,
               "expectedRowCount" : 0,
               "footnotes" : [
                  {
                     "cols" : null,
                     "rows" : null,
                     "symbol" : "<em>Note.</em>",
                     "text" : "Significant results suggest a deviation from normality."
                  }
               ],
               "messages" : [],
               "name" : "ttestNormalTable",
               "optionMustBe" : {},
               "optionMustContain" : {},
               "position" : 2,
               "rowNames" : {
                  "citations" : [],
                  "error" : false,
                  "errorMessage" : "",
                  "escapeHtml" : true,
                  "fields" : {},
                  "listType" : "string",
                  "messages" : [],
                  "name" : "",
                  "optionMustBe" : {},
                  "optionMustContain" : {},
                  "position" : 9999,
                  "rows" : [
                     "JaspColumn_87_Encoded-1",
                     "JaspColumn_87_Encoded-2",
                     "JaspColumn_85_Encoded-1",
                     "JaspColumn_85_Encoded-2",
                     "JaspColumn_81_Encoded-1",
                     "JaspColumn_81_Encoded-2",
                     "JaspColumn_86_Encoded-1",
                     "JaspColumn_86_Encoded-2"
                  ],
                  "title" : "rowNames",
                  "type" : "list"
               },
               "rowTitles" : {
                  "citations" : [],
                  "error" : false,
                  "errorMessage" : "",
                  "escapeHtml" : true,
                  "fields" : {},
                  "listType" : "string",
                  "messages" : [],
                  "name" : "",
                  "optionMustBe" : {},
                  "optionMustContain" : {},
                  "position" : 9999,
                  "rows" : [],
                  "title" : "rowTitles",
                  "type" : "list"
               },
               "showSpecifiedColumnsOnly" : true,
               "specifiedColumns" : [ "W", "dep", "lev", "p" ],
               "status" : "complete",
               "title" : "Test of Normality (Shapiro-Wilk)",
               "transposeTable" : false,
               "transposeWithOvertitle" : false,
               "type" : "table"
            }
         },
         "data_order" : {
            "equalityVariance" : 1,
            "ttestNormalTable" : 0
         },
         "error" : false,
         "errorMessage" : "",
         "escapeHtml" : true,
         "initCollapsed" : false,
         "messages" : [],
         "name" : "AssumptionChecks",
         "optionMustBe" : {
            "equalityOfVariancesTests" : true,
            "groupingVariable" : "JaspColumn_4_Encoded",
            "missingValues" : "excludeAnalysisByAnalysis",
            "normalityTests" : true,
            "pairs" : null,
            "variables" : [
               "JaspColumn_87_Encoded",
               "JaspColumn_85_Encoded",
               "JaspColumn_81_Encoded",
               "JaspColumn_86_Encoded"
            ]
         },
         "optionMustContain" : {},
         "order_increment" : 2,
         "position" : 2,
         "title" : "Assumption Checks",
         "type" : "container"
      },
      "ttest" : {
         "citations" : [],
         "colCombines" : {
            "citations" : [],
            "error" : false,
            "errorMessage" : "",
            "escapeHtml" : true,
            "fields" : {
               "v" : true
            },
            "listType" : "bool",
            "messages" : [],
            "name" : "",
            "optionMustBe" : {},
            "optionMustContain" : {},
            "position" : 9999,
            "rows" : [],
            "title" : "",
            "type" : "list"
         },
         "colFormats" : {
            "citations" : [],
            "error" : false,
            "errorMessage" : "",
            "escapeHtml" : true,
            "fields" : {
               "Statistic" : "sf:4;dp:3",
               "d" : "sf:4;dp:3",
               "lowerCIeffectSize" : "sf:4;dp:3",
               "p" : "dp:3;p:.001",
               "upperCIeffectSize" : "sf:4;dp:3"
            },
            "listType" : "string",
            "messages" : [],
            "name" : "",
            "optionMustBe" : {},
            "optionMustContain" : {},
            "position" : 9999,
            "rows" : [],
            "title" : "colFormats",
            "type" : "list"
         },
         "colNames" : {
            "citations" : [],
            "error" : false,
            "errorMessage" : "",
            "escapeHtml" : true,
            "fields" : {},
            "listType" : "string",
            "messages" : [],
            "name" : "",
            "optionMustBe" : {},
            "optionMustContain" : {},
            "position" : 9999,
            "rows" : [
               "v",
               "test",
               "Statistic",
               "df",
               "p",
               "d",
               "lowerCIeffectSize",
               "upperCIeffectSize",
               ".isNewGroup",
               "",
               "md",
               "",
               "lowerCIlocationParameter",
               "",
               "upperCIlocationParameter",
               "",
               "sed"
            ],
            "title" : "colNames",
            "type" : "list"
         },
         "colOvertitles" : {
            "citations" : [],
            "error" : false,
            "errorMessage" : "",
            "escapeHtml" : true,
            "fields" : {
               "lowerCIeffectSize" : "95% CI for Effect Size",
               "upperCIeffectSize" : "95% CI for Effect Size"
            },
            "listType" : "string",
            "messages" : [],
            "name" : "",
            "optionMustBe" : {},
            "optionMustContain" : {},
            "position" : 9999,
            "rows" : [],
            "title" : "colOvertitles",
            "type" : "list"
         },
         "colRowCombinations" : [],
         "colTitles" : {
            "citations" : [],
            "error" : false,
            "errorMessage" : "",
            "escapeHtml" : true,
            "fields" : {
               "Statistic" : "Statistic",
               "d" : "Effect Size",
               "df" : "df",
               "lowerCIeffectSize" : "Lower",
               "p" : "p",
               "test" : "Test",
               "upperCIeffectSize" : "Upper",
               "v" : " "
            },
            "listType" : "string",
            "messages" : [],
            "name" : "",
            "optionMustBe" : {},
            "optionMustContain" : {},
            "position" : 9999,
            "rows" : [],
            "title" : "colTitles",
            "type" : "list"
         },
         "colTypes" : {
            "citations" : [],
            "error" : false,
            "errorMessage" : "",
            "escapeHtml" : true,
            "fields" : {
               "Statistic" : "number",
               "d" : "number",
               "df" : "integer",
               "lowerCIeffectSize" : "number",
               "p" : "pvalue",
               "test" : "string",
               "upperCIeffectSize" : "number",
               "v" : "string"
            },
            "listType" : "string",
            "messages" : [],
            "name" : "",
            "optionMustBe" : {},
            "optionMustContain" : {},
            "position" : 9999,
            "rows" : [],
            "title" : "colTypes",
            "type" : "list"
         },
         "data" : [
            [
               "JaspColumn_87_Encoded",
               "JaspColumn_87_Encoded",
               "JaspColumn_85_Encoded",
               "JaspColumn_85_Encoded",
               "JaspColumn_81_Encoded",
               "JaspColumn_81_Encoded",
               "JaspColumn_86_Encoded",
               "JaspColumn_86_Encoded"
            ],
            [
               "Student",
               "Mann-Whitney",
               "Student",
               "Mann-Whitney",
               "Student",
               "Mann-Whitney",
               "Student",
               "Mann-Whitney"
            ],
            [
               -3.112968556801853,
               15407.5,
               -2.1450922770623921,
               16554.5,
               -2.8997235296419923,
               15633.5,
               -1.9867319080567047,
               16693.5
            ],
            [ 391.0, "", 391.0, "", 391.0, "", 391.0, "" ],
            [
               0.0019883850628691271,
               0.00053782451107780422,
               0.032560970597694389,
               0.014559336782157787,
               0.0039456735000764891,
               0.0011123586602158452,
               0.047649669587602084,
               0.020358437636010387
            ],
            [
               -0.31406613384940901,
               -0.20189070189070191,
               -0.21641748893838675,
               -0.14247604247604251,
               -0.29255192963543675,
               -0.19018389018389015,
               -0.20044057560275108,
               -0.13527583527583531
            ],
            [
               -0.51282833761188229,
               -0.30861437461254965,
               -0.41460043996924534,
               -0.2522014409830689,
               -0.49116636530470792,
               -0.29755808644113491,
               -0.39855113267673686,
               -0.24531395359635405
            ],
            [
               -0.11490709898567697,
               -0.090147041824091223,
               -0.017959412301292974,
               -0.029133389897647879,
               -0.093567278514074412,
               -0.07805844997484139,
               -0.0020750028727657566,
               -0.021796343799291462
            ],
            [ true, false, true, false, true, false, true, false ],
            [],
            [
               -0.27543478774491059,
               -0.31322072642576942,
               -0.16558749893644098,
               -0.22217773171444191,
               -0.25716150265454546,
               -0.29531968242976031,
               -0.15801174139386154,
               -0.16667318007800788
            ],
            [],
            [
               -0.44939044011532581,
               -0.48535126613974233,
               -0.31735404653772564,
               -0.3333663424053448,
               -0.43152029398327096,
               -0.46602013813392296,
               -0.31437855275340282,
               -0.33338916581344269
            ],
            [],
            [
               -0.10147913537449529,
               -0.1411914219727049,
               -0.013820951335156336,
               -0.055539206825061638,
               -0.082802711325819886,
               -0.1212981668615063,
               -0.001644930034320287,
               -0.055542500617265657
            ],
            [],
            [
               0.088479784719663834,
               "",
               0.07719364836052911,
               "",
               0.088684834959522951,
               "",
               0.079533499589493489,
               ""
            ]
         ],
         "error" : false,
         "errorMessage" : "",
         "escapeHtml" : true,
         "expectedColumnCount" : 0,
         "expectedRowCount" : 0,
         "footnotes" : [
            {
               "cols" : null,
               "rows" : null,
               "symbol" : "<em>Note.</em>",
               "text" : "For the Student t-test, effect size is given by Cohen's d. For the Mann-Whitney test, effect size is given by the rank biserial correlation."
            }
         ],
         "messages" : [],
         "name" : "ttest",
         "optionMustBe" : {
            "VovkSellkeMPR" : false,
            "descriptivesEffectSizeConfidenceIntervalPercent" : 0.94999999999999996,
            "descriptivesMeanDiffConfidenceIntervalPercent" : 0.94999999999999996,
            "effSizeConfidenceIntervalCheckbox" : true,
            "effectSize" : true,
            "effectSizesType" : "cohensD",
            "groupingVariable" : "JaspColumn_4_Encoded",
            "hypothesis" : "groupsNotEqual",
            "mannWhitneyU" : true,
            "meanDiffConfidenceIntervalCheckbox" : false,
            "meanDiffConfidenceIntervalPercent" : null,
            "meanDifference" : false,
            "missingValues" : "excludeAnalysisByAnalysis",
            "stddev" : null,
            "students" : true,
            "variables" : [
               "JaspColumn_87_Encoded",
               "JaspColumn_85_Encoded",
               "JaspColumn_81_Encoded",
               "JaspColumn_86_Encoded"
            ],
            "welchs" : false
         },
         "optionMustContain" : {},
         "position" : 1,
         "rowNames" : {
            "citations" : [],
            "error" : false,
            "errorMessage" : "",
            "escapeHtml" : true,
            "fields" : {},
            "listType" : "string",
            "messages" : [],
            "name" : "",
            "optionMustBe" : {},
            "optionMustContain" : {},
            "position" : 9999,
            "rows" : [
               "Student-JaspColumn_87_Encoded",
               "Mann-Whitney-JaspColumn_87_Encoded",
               "Student-JaspColumn_85_Encoded",
               "Mann-Whitney-JaspColumn_85_Encoded",
               "Student-JaspColumn_81_Encoded",
               "Mann-Whitney-JaspColumn_81_Encoded",
               "Student-JaspColumn_86_Encoded",
               "Mann-Whitney-JaspColumn_86_Encoded"
            ],
            "title" : "rowNames",
            "type" : "list"
         },
         "rowTitles" : {
            "citations" : [],
            "error" : false,
            "errorMessage" : "",
            "escapeHtml" : true,
            "fields" : {},
            "listType" : "string",
            "messages" : [],
            "name" : "",
            "optionMustBe" : {},
            "optionMustContain" : {},
            "position" : 9999,
            "rows" : [],
            "title" : "rowTitles",
            "type" : "list"
         },
         "showSpecifiedColumnsOnly" : true,
         "specifiedColumns" : [
            "Statistic",
            "d",
            "df",
            "lowerCIeffectSize",
            "p",
            "test",
            "upperCIeffectSize",
            "v"
         ],
         "status" : "complete",
         "title" : "Independent Samples T-Test",
         "transposeTable" : false,
         "transposeWithOvertitle" : false,
         "type" : "table"
      },
      "ttestDescriptives" : {
         "citations" : [],
         "data" : {
            "table" : {
               "citations" : [],
               "colCombines" : {
                  "citations" : [],
                  "error" : false,
                  "errorMessage" : "",
                  "escapeHtml" : true,
                  "fields" : {
                     "variable" : true
                  },
                  "listType" : "bool",
                  "messages" : [],
                  "name" : "",
                  "optionMustBe" : {},
                  "optionMustContain" : {},
                  "position" : 9999,
                  "rows" : [],
                  "title" : "",
                  "type" : "list"
               },
               "colFormats" : {
                  "citations" : [],
                  "error" : false,
                  "errorMessage" : "",
                  "escapeHtml" : true,
                  "fields" : {
                     "coefOfVariation" : "sf:4;dp:3",
                     "mean" : "sf:4;dp:3",
                     "sd" : "sf:4;dp:3",
                     "se" : "sf:4;dp:3"
                  },
                  "listType" : "string",
                  "messages" : [],
                  "name" : "",
                  "optionMustBe" : {},
                  "optionMustContain" : {},
                  "position" : 9999,
                  "rows" : [],
                  "title" : "colFormats",
                  "type" : "list"
               },
               "colNames" : {
                  "citations" : [],
                  "error" : false,
                  "errorMessage" : "",
                  "escapeHtml" : true,
                  "fields" : {},
                  "listType" : "string",
                  "messages" : [],
                  "name" : "",
                  "optionMustBe" : {},
                  "optionMustContain" : {},
                  "position" : 9999,
                  "rows" : [
                     "variable",
                     "group",
                     "N",
                     "mean",
                     "sd",
                     "se",
                     "coefOfVariation",
                     ".isNewGroup"
                  ],
                  "title" : "colNames",
                  "type" : "list"
               },
               "colOvertitles" : {
                  "citations" : [],
                  "error" : false,
                  "errorMessage" : "",
                  "escapeHtml" : true,
                  "fields" : {},
                  "listType" : "string",
                  "messages" : [],
                  "name" : "",
                  "optionMustBe" : {},
                  "optionMustContain" : {},
                  "position" : 9999,
                  "rows" : [],
                  "title" : "colOvertitles",
                  "type" : "list"
               },
               "colRowCombinations" : [],
               "colTitles" : {
                  "citations" : [],
                  "error" : false,
                  "errorMessage" : "",
                  "escapeHtml" : true,
                  "fields" : {
                     "N" : "N",
                     "coefOfVariation" : "Coefficient of variation",
                     "group" : "Group",
                     "mean" : "Mean",
                     "sd" : "SD",
                     "se" : "SE",
                     "variable" : ""
                  },
                  "listType" : "string",
                  "messages" : [],
                  "name" : "",
                  "optionMustBe" : {},
                  "optionMustContain" : {},
                  "position" : 9999,
                  "rows" : [],
                  "title" : "colTitles",
                  "type" : "list"
               },
               "colTypes" : {
                  "citations" : [],
                  "error" : false,
                  "errorMessage" : "",
                  "escapeHtml" : true,
                  "fields" : {
                     "N" : "integer",
                     "coefOfVariation" : "number",
                     "group" : "string",
                     "mean" : "number",
                     "sd" : "number",
                     "se" : "number",
                     "variable" : "string"
                  },
                  "listType" : "string",
                  "messages" : [],
                  "name" : "",
                  "optionMustBe" : {},
                  "optionMustContain" : {},
                  "position" : 9999,
                  "rows" : [],
                  "title" : "colTypes",
                  "type" : "list"
               },
               "data" : [
                  [
                     "JaspColumn_87_Encoded",
                     "JaspColumn_87_Encoded",
                     "JaspColumn_85_Encoded",
                     "JaspColumn_85_Encoded",
                     "JaspColumn_81_Encoded",
                     "JaspColumn_81_Encoded",
                     "JaspColumn_86_Encoded",
                     "JaspColumn_86_Encoded"
                  ],
                  [ "1", "2", "1", "2", "1", "2", "1", "2" ],
                  [ 198, 195, 198, 195, 198, 195, 198, 195 ],
                  [
                     -0.1347159629141414,
                     0.14071882483076922,
                     2.4298540965353537,
                     2.5954415954717946,
                     -0.12338325478787879,
                     0.13377824786666667,
                     2.4559483726010103,
                     2.6139601139948718
                  ],
                  [
                     0.91980963840850472,
                     0.83126716189815852,
                     0.785198898480714,
                     0.74419700605281958,
                     0.92790707450859133,
                     0.82644123576583717,
                     0.80987387288372059,
                     0.76581670907484278
                  ],
                  [
                     0.065368024606496072,
                     0.059528277893581664,
                     0.055801655879241491,
                     0.053293054525003797,
                     0.065943484332223481,
                     0.059182686145144575,
                     0.057555229952167275,
                     0.054841273615642408
                  ],
                  [
                     -6.8277702100880768,
                     5.907291813286915,
                     0.3231465212665659,
                     0.286732326148738,
                     -7.5205268016624673,
                     6.1776951705147898,
                     0.32976013743562982,
                     0.2929718418329107
                  ],
                  [ true, false, true, false, true, false, true, false ]
               ],
               "error" : false,
               "errorMessage" : "",
               "escapeHtml" : true,
               "expectedColumnCount" : 0,
               "expectedRowCount" : 0,
               "footnotes" : [],
               "messages" : [],
               "name" : "table",
               "optionMustBe" : {
                  "descriptives" : true
               },
               "optionMustContain" : {},
               "position" : 4,
               "rowNames" : {
                  "citations" : [],
                  "error" : false,
                  "errorMessage" : "",
                  "escapeHtml" : true,
                  "fields" : {},
                  "listType" : "string",
                  "messages" : [],
                  "name" : "",
                  "optionMustBe" : {},
                  "optionMustContain" : {},
                  "position" : 9999,
                  "rows" : [],
                  "title" : "rowNames",
                  "type" : "list"
               },
               "rowTitles" : {
                  "citations" : [],
                  "error" : false,
                  "errorMessage" : "",
                  "escapeHtml" : true,
                  "fields" : {},
                  "listType" : "string",
                  "messages" : [],
                  "name" : "",
                  "optionMustBe" : {},
                  "optionMustContain" : {},
                  "position" : 9999,
                  "rows" : [],
                  "title" : "rowTitles",
                  "type" : "list"
               },
               "showSpecifiedColumnsOnly" : true,
               "specifiedColumns" : [ "N", "coefOfVariation", "group", "mean", "sd", "se", "variable" ],
               "status" : "complete",
               "title" : "Group Descriptives",
               "transposeTable" : false,
               "transposeWithOvertitle" : false,
               "type" : "table"
            }
         },
         "data_order" : {
            "table" : 0
         },
         "error" : false,
         "errorMessage" : "",
         "escapeHtml" : true,
         "initCollapsed" : false,
         "messages" : [],
         "name" : "ttestDescriptives",
         "optionMustBe" : {
            "groupingVariable" : "JaspColumn_4_Encoded",
            "missingValues" : "excludeAnalysisByAnalysis",
            "pairs" : null,
            "variables" : [
               "JaspColumn_87_Encoded",
               "JaspColumn_85_Encoded",
               "JaspColumn_81_Encoded",
               "JaspColumn_86_Encoded"
            ]
         },
         "optionMustContain" : {},
         "order_increment" : 1,
         "position" : 3,
         "title" : "Descriptives",
         "type" : "container"
      }
   },
   "data_order" : {
      "AssumptionChecks" : 2,
      "ttest" : 0,
      "ttestDescriptives" : 1
   },
   "error" : false,
   "errorMessage" : "",
   "escapeHtml" : true,
   "initCollapsed" : false,
   "messages" : [],
   "name" : "",
   "optionMustBe" : {},
   "optionMustContain" : {},
   "options" : {
      ".meta" : {
         "groupingVariable" : {
            "shouldEncode" : true
         },
         "variables" : {
            "shouldEncode" : true
         }
      },
      "VovkSellkeMPR" : false,
      "descriptives" : true,
      "descriptivesEffectSizeConfidenceIntervalPercent" : 0.94999999999999996,
      "descriptivesMeanDiffConfidenceIntervalPercent" : 0.94999999999999996,
      "descriptivesPlots" : false,
      "descriptivesPlotsConfidenceInterval" : 0.94999999999999996,
      "descriptivesPlotsRainCloud" : false,
      "descriptivesPlotsRainCloudHorizontalDisplay" : false,
      "effSizeConfidenceIntervalCheckbox" : true,
      "effectSize" : true,
      "effectSizesType" : "cohensD",
      "equalityOfVariancesTests" : true,
      "groupingVariable" : "JaspColumn_4_Encoded",
      "hypothesis" : "groupsNotEqual",
      "mannWhitneyU" : true,
      "meanDiffConfidenceIntervalCheckbox" : false,
      "meanDifference" : false,
      "missingValues" : "excludeAnalysisByAnalysis",
      "normalityTests" : true,
      "plotHeight" : 300,
      "plotWidth" : 350,
      "students" : true,
      "variables" : [
         "JaspColumn_87_Encoded",
         "JaspColumn_85_Encoded",
         "JaspColumn_81_Encoded",
         "JaspColumn_86_Encoded"
      ],
      "welchs" : false
   },
   "order_increment" : 3,
   "position" : 9999,
   "relativePathKeep" : "resources/0/state",
   "title" : "Independent Samples T-Test",
   "type" : "results"
}
