# Supplementary material for: Attitudes towards Italian Mafias Scale (AIMS): development and validation
Source: PeerJ. 2023 Oct 24;11:e16120. doi: 10.7717/peerj.16120 (PMC10607589; doi:10.7717/peerj.16120)
Supplement: Supplemental Information 4 — JASP (https://jasp-stats.org/) script to perform parametric, non-parametric analyses both for frequentist and bayesian approach for testing the difference between DRMR participants and those from the rest of Italy in Study 2 [file peerj-11-16120-s004.jasp › resources/1/jaspResults.json]

{
   "citations" : [ "JASP Team (2022). JASP (Version 0.16.3) [Computer software]." ],
   "data" : {
      "descriptivesContainer" : {
         "citations" : [],
         "data" : {
            "plots" : {
               "citations" : [],
               "data" : {
                  "AIMS_mean_NOTcollapsed" : {
                     "aspectRatio" : 0.0,
                     "citations" : [],
                     "editOptions" : {
                        "error" : "success",
                        "xAxis" : {
                           "settings" : {
                              "labels" : [ "1", "2" ],
                              "title" : "JaspColumn_4_Encoded",
                              "titleType" : "character"
                           },
                           "type" : "ScaleDiscrete"
                        },
                        "yAxis" : {
                           "settings" : {
                              "breaks" : [ 2.2999999999999998, 2.7999999999999998 ],
                              "breaksType" : "range",
                              "expand" : [ 0.050000000000000003, 0, 0.050000000000000003, 0 ],
                              "labels" : [ "2.3", "2.8" ],
                              "limits" : [ 2.2999999999999998, 2.7999999999999998 ],
                              "limitsType" : "data",
                              "range" : [ 2.2999999999999998, 2.7999999999999998, 0.5 ],
                              "title" : "JaspColumn_86_Encoded",
                              "titleType" : "character"
                           },
                           "type" : "ScaleContinuous"
                        }
                     },
                     "environmentName" : "plot_5",
                     "error" : false,
                     "errorMessage" : "",
                     "escapeHtml" : true,
                     "filePathPng" : "resources/1/_1_t-1514074080.png",
                     "height" : 400,
                     "messages" : [],
                     "name" : "AIMS_mean_NOTcollapsed",
                     "optionMustBe" : {},
                     "optionMustContain" : {
                        "variables" : "JaspColumn_86_Encoded"
                     },
                     "position" : 9999,
                     "resizedByUser" : false,
                     "revision" : 0,
                     "status" : "complete",
                     "title" : "JaspColumn_86_Encoded",
                     "type" : "plot",
                     "width" : 530
                  },
                  "AIMS_mean_collapsed" : {
                     "aspectRatio" : 0.0,
                     "citations" : [],
                     "editOptions" : {
                        "error" : "success",
                        "xAxis" : {
                           "settings" : {
                              "labels" : [ "1", "2" ],
                              "title" : "JaspColumn_4_Encoded",
                              "titleType" : "character"
                           },
                           "type" : "ScaleDiscrete"
                        },
                        "yAxis" : {
                           "settings" : {
                              "breaks" : [ 2.2999999999999998, 2.7999999999999998 ],
                              "breaksType" : "range",
                              "expand" : [ 0.050000000000000003, 0, 0.050000000000000003, 0 ],
                              "labels" : [ "2.3", "2.8" ],
                              "limits" : [ 2.2999999999999998, 2.7999999999999998 ],
                              "limitsType" : "data",
                              "range" : [ 2.2999999999999998, 2.7999999999999998, 0.5 ],
                              "title" : "JaspColumn_85_Encoded",
                              "titleType" : "character"
                           },
                           "type" : "ScaleContinuous"
                        }
                     },
                     "environmentName" : "plot_24",
                     "error" : false,
                     "errorMessage" : "",
                     "escapeHtml" : true,
                     "filePathPng" : "resources/1/_5_t-1585247383.png",
                     "height" : 400,
                     "messages" : [],
                     "name" : "AIMS_mean_collapsed",
                     "optionMustBe" : {},
                     "optionMustContain" : {
                        "variables" : "JaspColumn_85_Encoded"
                     },
                     "position" : 9999,
                     "resizedByUser" : false,
                     "revision" : 0,
                     "status" : "complete",
                     "title" : "JaspColumn_85_Encoded",
                     "type" : "plot",
                     "width" : 530
                  },
                  "fscoresAIMS.Notcollapsed" : {
                     "aspectRatio" : 0.0,
                     "citations" : [],
                     "editOptions" : {
                        "error" : "success",
                        "xAxis" : {
                           "settings" : {
                              "labels" : [ "1", "2" ],
                              "title" : "JaspColumn_4_Encoded",
                              "titleType" : "character"
                           },
                           "type" : "ScaleDiscrete"
                        },
                        "yAxis" : {
                           "settings" : {
                              "breaks" : [ -0.29999999999999999, 0.29999999999999999 ],
                              "breaksType" : "range",
                              "expand" : [ 0.050000000000000003, 0, 0.050000000000000003, 0 ],
                              "labels" : [ "-0.3", "0.3" ],
                              "limits" : [ -0.29999999999999999, 0.29999999999999999 ],
                              "limitsType" : "data",
                              "range" : [ -0.29999999999999999, 0.29999999999999999, 0.59999999999999998 ],
                              "title" : "JaspColumn_81_Encoded",
                              "titleType" : "character"
                           },
                           "type" : "ScaleContinuous"
                        }
                     },
                     "environmentName" : "plot_4",
                     "error" : false,
                     "errorMessage" : "",
                     "escapeHtml" : true,
                     "filePathPng" : "resources/1/_0_t-1514075659.png",
                     "height" : 400,
                     "messages" : [],
                     "name" : "fscoresAIMS.Notcollapsed",
                     "optionMustBe" : {},
                     "optionMustContain" : {
                        "variables" : "JaspColumn_81_Encoded"
                     },
                     "position" : 9999,
                     "resizedByUser" : false,
                     "revision" : 0,
                     "status" : "complete",
                     "title" : "JaspColumn_81_Encoded",
                     "type" : "plot",
                     "width" : 530
                  },
                  "fscoresAIMS.collapsed" : {
                     "aspectRatio" : 0.0,
                     "citations" : [],
                     "editOptions" : {
                        "error" : "success",
                        "xAxis" : {
                           "settings" : {
                              "labels" : [ "1", "2" ],
                              "title" : "JaspColumn_4_Encoded",
                              "titleType" : "character"
                           },
                           "type" : "ScaleDiscrete"
                        },
                        "yAxis" : {
                           "settings" : {
                              "breaks" : [ -0.29999999999999999, 0.29999999999999999 ],
                              "breaksType" : "range",
                              "expand" : [ 0.050000000000000003, 0, 0.050000000000000003, 0 ],
                              "labels" : [ "-0.3", "0.3" ],
                              "limits" : [ -0.29999999999999999, 0.29999999999999999 ],
                              "limitsType" : "data",
                              "range" : [ -0.29999999999999999, 0.29999999999999999, 0.59999999999999998 ],
                              "title" : "JaspColumn_87_Encoded",
                              "titleType" : "character"
                           },
                           "type" : "ScaleContinuous"
                        }
                     },
                     "environmentName" : "plot_25",
                     "error" : false,
                     "errorMessage" : "",
                     "escapeHtml" : true,
                     "filePathPng" : "resources/1/_6_t-1585247027.png",
                     "height" : 400,
                     "messages" : [],
                     "name" : "fscoresAIMS.collapsed",
                     "optionMustBe" : {},
                     "optionMustContain" : {
                        "variables" : "JaspColumn_87_Encoded"
                     },
                     "position" : 9999,
                     "resizedByUser" : false,
                     "revision" : 0,
                     "status" : "complete",
                     "title" : "JaspColumn_87_Encoded",
                     "type" : "plot",
                     "width" : 530
                  }
               },
               "data_order" : {
                  "AIMS_mean_NOTcollapsed" : 3,
                  "AIMS_mean_collapsed" : 0,
                  "fscoresAIMS.Notcollapsed" : 2,
                  "fscoresAIMS.collapsed" : 1
               },
               "error" : false,
               "errorMessage" : "",
               "escapeHtml" : true,
               "initCollapsed" : false,
               "messages" : [],
               "name" : "plots",
               "optionMustBe" : {
                  "descriptivesPlots" : true
               },
               "optionMustContain" : {},
               "order_increment" : 4,
               "position" : 2,
               "title" : "Descriptives Plots",
               "type" : "container"
            },
            "table" : {
               "citations" : [],
               "colCombines" : {
                  "citations" : [],
                  "error" : false,
                  "errorMessage" : "",
                  "escapeHtml" : true,
                  "fields" : {
                     "variable" : true
                  },
                  "listType" : "bool",
                  "messages" : [],
                  "name" : "",
                  "optionMustBe" : {},
                  "optionMustContain" : {},
                  "position" : 9999,
                  "rows" : [],
                  "title" : "",
                  "type" : "list"
               },
               "colFormats" : {
                  "citations" : [],
                  "error" : false,
                  "errorMessage" : "",
                  "escapeHtml" : true,
                  "fields" : {
                     "coefOfVariation" : "sf:4;dp:3",
                     "lowerCI" : "sf:4;dp:3",
                     "mean" : "sf:4;dp:3",
                     "sd" : "sf:4;dp:3",
                     "se" : "sf:4;dp:3",
                     "upperCI" : "sf:4;dp:3"
                  },
                  "listType" : "string",
                  "messages" : [],
                  "name" : "",
                  "optionMustBe" : {},
                  "optionMustContain" : {},
                  "position" : 9999,
                  "rows" : [],
                  "title" : "colFormats",
                  "type" : "list"
               },
               "colNames" : {
                  "citations" : [],
                  "error" : false,
                  "errorMessage" : "",
                  "escapeHtml" : true,
                  "fields" : {},
                  "listType" : "string",
                  "messages" : [],
                  "name" : "",
                  "optionMustBe" : {},
                  "optionMustContain" : {},
                  "position" : 9999,
                  "rows" : [
                     "variable",
                     "group",
                     "N",
                     "mean",
                     "sd",
                     "se",
                     "coefOfVariation",
                     "lowerCI",
                     "upperCI"
                  ],
                  "title" : "colNames",
                  "type" : "list"
               },
               "colOvertitles" : {
                  "citations" : [],
                  "error" : false,
                  "errorMessage" : "",
                  "escapeHtml" : true,
                  "fields" : {
                     "lowerCI" : "95% Credible Interval",
                     "upperCI" : "95% Credible Interval"
                  },
                  "listType" : "string",
                  "messages" : [],
                  "name" : "",
                  "optionMustBe" : {},
                  "optionMustContain" : {},
                  "position" : 9999,
                  "rows" : [],
                  "title" : "colOvertitles",
                  "type" : "list"
               },
               "colRowCombinations" : [],
               "colTitles" : {
                  "citations" : [],
                  "error" : false,
                  "errorMessage" : "",
                  "escapeHtml" : true,
                  "fields" : {
                     "N" : "N",
                     "coefOfVariation" : "Coefficient of variation",
                     "group" : "Group",
                     "lowerCI" : "Lower",
                     "mean" : "Mean",
                     "sd" : "SD",
                     "se" : "SE",
                     "upperCI" : "Upper",
                     "variable" : ""
                  },
                  "listType" : "string",
                  "messages" : [],
                  "name" : "",
                  "optionMustBe" : {},
                  "optionMustContain" : {},
                  "position" : 9999,
                  "rows" : [],
                  "title" : "colTitles",
                  "type" : "list"
               },
               "colTypes" : {
                  "citations" : [],
                  "error" : false,
                  "errorMessage" : "",
                  "escapeHtml" : true,
                  "fields" : {
                     "N" : "integer",
                     "coefOfVariation" : "number",
                     "group" : "string",
                     "lowerCI" : "number",
                     "mean" : "number",
                     "sd" : "number",
                     "se" : "number",
                     "upperCI" : "number",
                     "variable" : "string"
                  },
                  "listType" : "string",
                  "messages" : [],
                  "name" : "",
                  "optionMustBe" : {},
                  "optionMustContain" : {},
                  "position" : 9999,
                  "rows" : [],
                  "title" : "colTypes",
                  "type" : "list"
               },
               "data" : [
                  [
                     "JaspColumn_85_Encoded",
                     "JaspColumn_85_Encoded",
                     "JaspColumn_87_Encoded",
                     "JaspColumn_87_Encoded",
                     "JaspColumn_81_Encoded",
                     "JaspColumn_81_Encoded",
                     "JaspColumn_86_Encoded",
                     "JaspColumn_86_Encoded"
                  ],
                  [ "1", "2", "1", "2", "1", "2", "1", "2" ],
                  [ 198, 195, 198, 195, 198, 195, 198, 195 ],
                  [
                     2.4298540965353537,
                     2.5954415954717946,
                     -0.1347159629141414,
                     0.14071882483076922,
                     -0.12338325478787879,
                     0.13377824786666667,
                     2.4559483726010103,
                     2.6139601139948718
                  ],
                  [
                     0.785198898480714,
                     0.74419700605281958,
                     0.91980963840850472,
                     0.83126716189815852,
                     0.92790707450859133,
                     0.82644123576583717,
                     0.80987387288372059,
                     0.76581670907484278
                  ],
                  [
                     0.055801655879241491,
                     0.053293054525003797,
                     0.065368024606496072,
                     0.059528277893581664,
                     0.065943484332223481,
                     0.059182686145144575,
                     0.057555229952167275,
                     0.054841273615642408
                  ],
                  [
                     0.3231465212665659,
                     0.286732326148738,
                     -6.8277702100880768,
                     5.907291813286915,
                     -7.5205268016624673,
                     6.1776951705147898,
                     0.32976013743562982,
                     0.2929718418329107
                  ],
                  [
                     2.3198088209257786,
                     2.4903334343200001,
                     -0.26362687372012944,
                     0.023313135070731336,
                     -0.2534290176537578,
                     0.017054157491599553,
                     2.3424449103280409,
                     2.505798450597287
                  ],
                  [
                     2.5398993721449288,
                     2.7005497566235892,
                     -0.0058050521081533524,
                     0.2581245145908071,
                     0.0066625080780002288,
                     0.25050233824173379,
                     2.5694518348739797,
                     2.7221217773924566
                  ]
               ],
               "error" : false,
               "errorMessage" : "",
               "escapeHtml" : true,
               "expectedColumnCount" : 0,
               "expectedRowCount" : 0,
               "footnotes" : [],
               "messages" : [],
               "name" : "table",
               "optionMustBe" : {
                  "descriptives" : true,
                  "pairs" : null,
                  "variables" : [
                     "JaspColumn_85_Encoded",
                     "JaspColumn_87_Encoded",
                     "JaspColumn_81_Encoded",
                     "JaspColumn_86_Encoded"
                  ]
               },
               "optionMustContain" : {},
               "position" : 1,
               "rowNames" : {
                  "citations" : [],
                  "error" : false,
                  "errorMessage" : "",
                  "escapeHtml" : true,
                  "fields" : {},
                  "listType" : "string",
                  "messages" : [],
                  "name" : "",
                  "optionMustBe" : {},
                  "optionMustContain" : {},
                  "position" : 9999,
                  "rows" : [],
                  "title" : "rowNames",
                  "type" : "list"
               },
               "rowTitles" : {
                  "citations" : [],
                  "error" : false,
                  "errorMessage" : "",
                  "escapeHtml" : true,
                  "fields" : {},
                  "listType" : "string",
                  "messages" : [],
                  "name" : "",
                  "optionMustBe" : {},
                  "optionMustContain" : {},
                  "position" : 9999,
                  "rows" : [],
                  "title" : "rowTitles",
                  "type" : "list"
               },
               "showSpecifiedColumnsOnly" : false,
               "specifiedColumns" : [
                  "N",
                  "coefOfVariation",
                  "group",
                  "lowerCI",
                  "mean",
                  "sd",
                  "se",
                  "upperCI",
                  "variable"
               ],
               "status" : "complete",
               "title" : "Descriptives",
               "transposeTable" : false,
               "transposeWithOvertitle" : false,
               "type" : "table"
            }
         },
         "data_order" : {
            "plots" : 1,
            "table" : 0
         },
         "error" : false,
         "errorMessage" : "",
         "escapeHtml" : true,
         "initCollapsed" : false,
         "messages" : [],
         "name" : "descriptivesContainer",
         "optionMustBe" : {
            "descriptivesPlots" : true,
            "descriptivesPlotsCredibleInterval" : 0.94999999999999996,
            "groupingVariable" : "JaspColumn_4_Encoded",
            "missingValues" : "excludeAnalysisByAnalysis"
         },
         "optionMustContain" : {},
         "order_increment" : 2,
         "position" : 2,
         "title" : "",
         "type" : "container"
      },
      "stateVariables" : {
         "citations" : [],
         "environmentName" : "state_22",
         "error" : false,
         "errorMessage" : "",
         "escapeHtml" : true,
         "messages" : [],
         "name" : "stateVariables",
         "optionMustBe" : {
            "groupingVariable" : "JaspColumn_4_Encoded",
            "missingValues" : "excludeAnalysisByAnalysis"
         },
         "optionMustContain" : {},
         "position" : 9999,
         "title" : "",
         "type" : "state"
      },
      "ttestContainer" : {
         "citations" : [],
         "data" : {
            "inferentialPlots" : {
               "citations" : [],
               "data" : {
                  "AIMS_mean_NOTcollapsed" : {
                     "citations" : [],
                     "data" : {},
                     "data_order" : {},
                     "error" : false,
                     "errorMessage" : "",
                     "escapeHtml" : true,
                     "initCollapsed" : false,
                     "messages" : [],
                     "name" : "AIMS_mean_NOTcollapsed",
                     "optionMustBe" : {},
                     "optionMustContain" : {
                        "variables" : "JaspColumn_86_Encoded"
                     },
                     "order_increment" : 0,
                     "position" : 9999,
                     "title" : "JaspColumn_86_Encoded",
                     "type" : "container"
                  },
                  "AIMS_mean_collapsed" : {
                     "citations" : [],
                     "data" : {},
                     "data_order" : {},
                     "error" : false,
                     "errorMessage" : "",
                     "escapeHtml" : true,
                     "initCollapsed" : false,
                     "messages" : [],
                     "name" : "AIMS_mean_collapsed",
                     "optionMustBe" : {},
                     "optionMustContain" : {
                        "variables" : "JaspColumn_85_Encoded"
                     },
                     "order_increment" : 0,
                     "position" : 9999,
                     "title" : "JaspColumn_85_Encoded",
                     "type" : "container"
                  },
                  "fscoresAIMS.Notcollapsed" : {
                     "citations" : [],
                     "data" : {},
                     "data_order" : {},
                     "error" : false,
                     "errorMessage" : "",
                     "escapeHtml" : true,
                     "initCollapsed" : false,
                     "messages" : [],
                     "name" : "fscoresAIMS.Notcollapsed",
                     "optionMustBe" : {},
                     "optionMustContain" : {
                        "variables" : "JaspColumn_81_Encoded"
                     },
                     "order_increment" : 0,
                     "position" : 9999,
                     "title" : "JaspColumn_81_Encoded",
                     "type" : "container"
                  },
                  "fscoresAIMS.collapsed" : {
                     "citations" : [],
                     "data" : {},
                     "data_order" : {},
                     "error" : false,
                     "errorMessage" : "",
                     "escapeHtml" : true,
                     "initCollapsed" : false,
                     "messages" : [],
                     "name" : "fscoresAIMS.collapsed",
                     "optionMustBe" : {},
                     "optionMustContain" : {
                        "variables" : "JaspColumn_87_Encoded"
                     },
                     "order_increment" : 0,
                     "position" : 9999,
                     "title" : "JaspColumn_87_Encoded",
                     "type" : "container"
                  }
               },
               "data_order" : {
                  "AIMS_mean_NOTcollapsed" : 3,
                  "AIMS_mean_collapsed" : 0,
                  "fscoresAIMS.Notcollapsed" : 2,
                  "fscoresAIMS.collapsed" : 1
               },
               "error" : false,
               "errorMessage" : "",
               "escapeHtml" : true,
               "initCollapsed" : false,
               "messages" : [],
               "name" : "inferentialPlots",
               "optionMustBe" : {
                  "hypothesis" : "groupsNotEqual",
                  "testStatistic" : "Wilcoxon"
               },
               "optionMustContain" : {},
               "order_increment" : 4,
               "position" : 9999,
               "title" : "Inferential Plots",
               "type" : "container"
            },
            "stateTTestResults" : {
               "citations" : [],
               "environmentName" : "state_23",
               "error" : false,
               "errorMessage" : "",
               "escapeHtml" : true,
               "messages" : [],
               "name" : "stateTTestResults",
               "optionMustBe" : {},
               "optionMustContain" : {},
               "position" : 9999,
               "title" : "",
               "type" : "state"
            },
            "ttestTable" : {
               "citations" : [
                  "van Doorn, J., Ly, A., Marsman, M., & Wagenmakers, E.-J. (2020). Bayesian rank-based hypothesis testing for the rank sum test, the signed rank test, and Spearman\u2019s <cf><81>. Journal of Applied Statistics, 47(16), 2984-3006."
               ],
               "colCombines" : {
                  "citations" : [],
                  "error" : false,
                  "errorMessage" : "",
                  "escapeHtml" : true,
                  "fields" : {},
                  "listType" : "bool",
                  "messages" : [],
                  "name" : "",
                  "optionMustBe" : {},
                  "optionMustContain" : {},
                  "position" : 9999,
                  "rows" : [],
                  "title" : "",
                  "type" : "list"
               },
               "colFormats" : {
                  "citations" : [],
                  "error" : false,
                  "errorMessage" : "",
                  "escapeHtml" : true,
                  "fields" : {
                     "BF" : "sf:4;dp:3",
                     "error" : "sf:4;dp:3",
                     "rHat" : "sf:4;dp:3"
                  },
                  "listType" : "string",
                  "messages" : [],
                  "name" : "",
                  "optionMustBe" : {},
                  "optionMustContain" : {},
                  "position" : 9999,
                  "rows" : [],
                  "title" : "colFormats",
                  "type" : "list"
               },
               "colNames" : {
                  "citations" : [],
                  "error" : false,
                  "errorMessage" : "",
                  "escapeHtml" : true,
                  "fields" : {},
                  "listType" : "string",
                  "messages" : [],
                  "name" : "",
                  "optionMustBe" : {},
                  "optionMustContain" : {},
                  "position" : 9999,
                  "rows" : [ "variable", "BF", "error", "rHat" ],
                  "title" : "colNames",
                  "type" : "list"
               },
               "colOvertitles" : {
                  "citations" : [],
                  "error" : false,
                  "errorMessage" : "",
                  "escapeHtml" : true,
                  "fields" : {},
                  "listType" : "string",
                  "messages" : [],
                  "name" : "",
                  "optionMustBe" : {},
                  "optionMustContain" : {},
                  "position" : 9999,
                  "rows" : [],
                  "title" : "colOvertitles",
                  "type" : "list"
               },
               "colRowCombinations" : [],
               "colTitles" : {
                  "citations" : [],
                  "error" : false,
                  "errorMessage" : "",
                  "escapeHtml" : true,
                  "fields" : {
                     "BF" : "BF\u2081\u2080",
                     "error" : "W",
                     "rHat" : "Rhat",
                     "variable" : ""
                  },
                  "listType" : "string",
                  "messages" : [],
                  "name" : "",
                  "optionMustBe" : {},
                  "optionMustContain" : {},
                  "position" : 9999,
                  "rows" : [],
                  "title" : "colTitles",
                  "type" : "list"
               },
               "colTypes" : {
                  "citations" : [],
                  "error" : false,
                  "errorMessage" : "",
                  "escapeHtml" : true,
                  "fields" : {
                     "BF" : "number",
                     "error" : "number",
                     "rHat" : "number",
                     "variable" : "string"
                  },
                  "listType" : "string",
                  "messages" : [],
                  "name" : "",
                  "optionMustBe" : {},
                  "optionMustContain" : {},
                  "position" : 9999,
                  "rows" : [],
                  "title" : "colTypes",
                  "type" : "list"
               },
               "data" : [
                  [
                     "JaspColumn_85_Encoded",
                     "JaspColumn_87_Encoded",
                     "JaspColumn_81_Encoded",
                     "JaspColumn_86_Encoded"
                  ],
                  [
                     1.1210575748452059,
                     8.0414448858867935,
                     4.2262309446971669,
                     0.83616158469715218
                  ],
                  [ 16554.5, 15407.5, 15633.5, 16693.5 ],
                  [
                     1.0052623698138869,
                     1.0017473447571859,
                     1.0031168707860718,
                     0.99989011814123407
                  ]
               ],
               "error" : false,
               "errorMessage" : "",
               "escapeHtml" : true,
               "expectedColumnCount" : 0,
               "expectedRowCount" : 0,
               "footnotes" : [
                  {
                     "cols" : null,
                     "rows" : null,
                     "symbol" : "<em>Note.</em>",
                     "text" : "Result based on data augmentation algorithm with 5 chains of 2000 iterations."
                  }
               ],
               "messages" : [],
               "name" : "ttestTable",
               "optionMustBe" : {
                  "bayesFactorType" : "BF10",
                  "variables" : [
                     "JaspColumn_85_Encoded",
                     "JaspColumn_87_Encoded",
                     "JaspColumn_81_Encoded",
                     "JaspColumn_86_Encoded"
                  ]
               },
               "optionMustContain" : {},
               "position" : 9999,
               "rowNames" : {
                  "citations" : [],
                  "error" : false,
                  "errorMessage" : "",
                  "escapeHtml" : true,
                  "fields" : {},
                  "listType" : "string",
                  "messages" : [],
                  "name" : "",
                  "optionMustBe" : {},
                  "optionMustContain" : {},
                  "position" : 9999,
                  "rows" : [
                     "JaspColumn_85_Encoded",
                     "JaspColumn_87_Encoded",
                     "JaspColumn_81_Encoded",
                     "JaspColumn_86_Encoded"
                  ],
                  "title" : "rowNames",
                  "type" : "list"
               },
               "rowTitles" : {
                  "citations" : [],
                  "error" : false,
                  "errorMessage" : "",
                  "escapeHtml" : true,
                  "fields" : {},
                  "listType" : "string",
                  "messages" : [],
                  "name" : "",
                  "optionMustBe" : {},
                  "optionMustContain" : {},
                  "position" : 9999,
                  "rows" : [],
                  "title" : "rowTitles",
                  "type" : "list"
               },
               "showSpecifiedColumnsOnly" : false,
               "specifiedColumns" : [ "BF", "error", "rHat", "variable" ],
               "status" : "complete",
               "title" : "Bayesian Mann-Whitney U Test",
               "transposeTable" : false,
               "transposeWithOvertitle" : false,
               "type" : "table"
            }
         },
         "data_order" : {
            "inferentialPlots" : 2,
            "stateTTestResults" : 1,
            "ttestTable" : 0
         },
         "error" : false,
         "errorMessage" : "",
         "escapeHtml" : true,
         "initCollapsed" : false,
         "messages" : [],
         "name" : "ttestContainer",
         "optionMustBe" : {
            "effectSizeStandardized" : "default",
            "groupingVariable" : "JaspColumn_4_Encoded",
            "informativeCauchyLocation" : 0.0,
            "informativeCauchyScale" : 0.70699999999999996,
            "informativeNormalMean" : 0.0,
            "informativeNormalStd" : 0.70699999999999996,
            "informativeStandardizedEffectSize" : "cauchy",
            "informativeTDf" : 1.0,
            "informativeTLocation" : 0.0,
            "informativeTScale" : 0.70699999999999996,
            "missingValues" : "excludeAnalysisByAnalysis",
            "priorWidth" : 0.70699999999999996,
            "seed" : 1,
            "setSeed" : false,
            "testStatistic" : "Wilcoxon",
            "testValue" : null,
            "wilcoxonSamplesNumber" : 2000
         },
         "optionMustContain" : {},
         "order_increment" : 3,
         "position" : 1,
         "title" : "",
         "type" : "container"
      }
   },
   "data_order" : {
      "descriptivesContainer" : 2,
      "stateVariables" : 1,
      "ttestContainer" : 0
   },
   "error" : false,
   "errorMessage" : "",
   "escapeHtml" : true,
   "initCollapsed" : false,
   "messages" : [],
   "name" : "",
   "optionMustBe" : {},
   "optionMustContain" : {},
   "options" : {
      ".meta" : {
         "groupingVariable" : {
            "shouldEncode" : true
         },
         "variables" : {
            "shouldEncode" : true
         }
      },
      "bayesFactorType" : "BF10",
      "defaultStandardizedEffectSize" : "cauchy",
      "descriptives" : true,
      "descriptivesPlots" : true,
      "descriptivesPlotsCredibleInterval" : 0.94999999999999996,
      "descriptivesPlotsRainCloud" : false,
      "descriptivesPlotsRainCloudHorizontalDisplay" : false,
      "dienesEffectSize" : "uniform",
      "effectSize" : "standardized",
      "effectSizeStandardized" : "default",
      "groupingVariable" : "JaspColumn_4_Encoded",
      "halfNormalDienesStd" : 0.70699999999999996,
      "hypothesis" : "groupsNotEqual",
      "informativeCauchyLocation" : 0.0,
      "informativeCauchyScale" : 0.70699999999999996,
      "informativeNormalMean" : 0.0,
      "informativeNormalStd" : 0.70699999999999996,
      "informativeStandardizedEffectSize" : "cauchy",
      "informativeTDf" : 1.0,
      "informativeTLocation" : 0.0,
      "informativeTScale" : 0.70699999999999996,
      "missingValues" : "excludeAnalysisByAnalysis",
      "normalDienesMean" : 0.70699999999999996,
      "normalDienesStd" : 0.70699999999999996,
      "plotBayesFactorRobustness" : true,
      "plotBayesFactorRobustnessAdditionalInfo" : true,
      "plotHeight" : 340,
      "plotPriorAndPosterior" : false,
      "plotPriorAndPosteriorAdditionalInfo" : true,
      "plotSequentialAnalysis" : false,
      "plotSequentialAnalysisRobustness" : false,
      "plotWidth" : 420,
      "priorAndPosteriorPlotsCredibleInterval" : 0.94999999999999996,
      "priorWidth" : 0.70699999999999996,
      "seed" : 1,
      "setSeed" : false,
      "testStatistic" : "Wilcoxon",
      "uniformDienesLowerBound" : 0.70699999999999996,
      "uniformDienesUpperBound" : 0.70699999999999996,
      "variables" : [
         "JaspColumn_85_Encoded",
         "JaspColumn_87_Encoded",
         "JaspColumn_81_Encoded",
         "JaspColumn_86_Encoded"
      ],
      "wilcoxonSamplesNumber" : 2000
   },
   "order_increment" : 3,
   "position" : 9999,
   "relativePathKeep" : "resources/1/state",
   "title" : "Bayesian Independent Samples T-Test",
   "type" : "results"
}
